# Supplementary material for: Dynamically remodeled hepatic extracellular matrix predicts prognosis of early-stage cirrhosis
Source: Cell Death Dis. 2021 Feb 8;12(2):163. doi: 10.1038/s41419-021-03443-y (PMC7870969; doi:10.1038/s41419-021-03443-y)
Supplement: Supplementary file 2 — Supplementary tables [file 41419_2021_3443_MOESM2_ESM.xlsx]

## Sheet: Table S1
Table S1. Matrisomal proteins identified at each stage of CCl4-induced liver fibrosis.
Division	Category	Gene Symbol	Gene Name	Synonyms	MGI_IDs	MGI_IDs Links	UniProt_IDs	Refseq_IDs	Ctrl	CCl4-1 day	CCl4-1 week	CCl4-4 week
Core matrisome	Collagens	Col1a1	collagen, type I, alpha 1	Col1a-1|Cola-1|Cola1|Mov-13|Mov13	MGI:88467	MGI:88467	P11087:Q60785:Q99LL6	NP_031768.2	+	+	+	+
Core matrisome	Collagens	Col1a2	collagen, type I, alpha 2	AA960264|AI325291|Col1a-2|Cola-2|Cola2|oim	MGI:88468	MGI:88468	E0CXI2:Q01149:Q3TP88:Q3TU64:Q3TUE2:Q3TX57:Q91VL4	NP_031769.2:NP_031769.2	+	+	+	+
Core matrisome	Collagens	Col2a1	collagen, type II, alpha 1	Col2|Col2a|Col2a-1|Del1|Dmm|MGC90638	MGI:88452	MGI:88452	D3Z7T2:P28481	NP_001106987.2:NP_112440.2	+	+	+	+
Core matrisome	Collagens	Col4a1	collagen, type IV, alpha 1	Bru|Col4a-1|Del(8)44H|Raw|Svc	MGI:88454	MGI:88454	P02463	NP_034061.2	+	-	+	+
Core matrisome	Collagens	Col4a2	collagen, type IV, alpha 2	AU019502|Col4a-2|MGC7371|canstatin	MGI:88455	MGI:88455	B2RQQ8:D3YV27:P08122	NP_034062.3:NP_034062.3	+	+	+	+
Core matrisome	Collagens	Col5a2	collagen, type V, alpha 2	1110014L14Rik|D230017N05	MGI:88458	MGI:88458	Q3U962:Q8BNA3	NP_031763.2	+	-	-	+
Core matrisome	Collagens	Col6a1	collagen, type VI, alpha 1	AI747156|Col6a-1	MGI:88459	MGI:88459	B0LAD9:Q04857:Q8BT34:Q8C6Y0:Q99LW4	NP_034063.1:NP_034063.1	+	+	+	+
Core matrisome	Collagens	Col6a2	collagen, type VI, alpha 2	Col6a-2|MGC36205	MGI:88460	MGI:88460	D3Z7D5:Q02788	XP_006513240.1:NP_666119.1	+	+	+	+
Core matrisome	Collagens	Col6a3	collagen, type VI, alpha 3	AI507288|Col6a-3	MGI:88461	MGI:88461	D3YWD1:E9PWQ3:J3QQ16:O88493:O88494:Q05504:Q66K11:Q80VJ0:Q99K31:Q9Z0I9	NP_001229938.1:NP_001229937.1	+	+	+	+
Core matrisome	Collagens	Col6a5	predicted gene 7455	Col29a1|Col6a5|EG665033|Gm7455	MGI:3648134	MGI:3648134	A6H584	NP_001161395.1	+	-	-	+
Core matrisome	Collagens	Col6a6	collagen, type VI, alpha 6	E330019B14|E330026B02Rik	MGI:2444259	MGI:2444259	B9EK79:E9Q6A6:Q8C6K9	NP_001096077.1:NP_766515.2	+	-	-	-
Core matrisome	Collagens	Col12a1	collagen, type XII, alpha 1	AW743884	MGI:88448	MGI:88448	E9PX70:F6WIM8:J3KMS9:Q3TNZ7:Q60847	NP_001277237.1:XP_006510861.1	+	-	+	+
Core matrisome	Collagens	Col14a1	collagen, type XIV, alpha 1	5730412L22Rik|AW108078	MGI:1341272	MGI:1341272	B7ZNH7:F7D5Y4:K3W4R4:Q80X19	NP_851794.3:XP_006520447.1:XP_006520448.1	+	+	+	+
Core matrisome	Collagens	Col15a1	collagen, type XV, alpha 1	-	MGI:88449	MGI:88449	A2AJY2:A2AJY4:A2AJY5:A2AJY6:A2AJY7:O35206	NP_034058.2	-	-	-	+
Core matrisome	Collagens	Col18a1	collagen, type XVIII, alpha 1	endostatin	MGI:88451	MGI:88451	D3Z556:D3Z5C2:E9QPX1:P39061	XP_006513236.1:NP_001103461.1:NP_034059.2	+	+	+	+
Core matrisome	ECM Glycoproteins	Agrn	agrin	Agrin	MGI:87961	MGI:87961	A2ASQ1:M0QWP1:O08860:Q52L98:Q5EBX5:Q6PCM6:Q80V56:Q8K326:Q91XS3:Q99KT4:Q9ERP2:Z4YJS5:Z4YK85	NP_067617.3	+	-	+	+
Core matrisome	ECM Glycoproteins	Creld2	cysteine-rich with EGF-like domains 2	5730592L21Rik|C85758	MGI:1923987	MGI:1923987	Q9CYA0	NP_083996.1	-	+	+	-
Core matrisome	ECM Glycoproteins	Ecm1	extracellular matrix protein 1	AI663821|p85	MGI:103060	MGI:103060	B7ZNR0:D3YV22:D3YV64:D3YZV0:D3Z038:D3Z0U9:D3Z772:F8WI14:Q3TDX7:Q3TXB7:Q61508	NP_001239582.1:NP_001239582.1:NP_031925.2:NP_031925.2	-	+	+	+
Core matrisome	ECM Glycoproteins	Eln	elastin	AI385707|AI480567|E030024M20Rik	MGI:95317	MGI:95317	P54320	NP_031951.2	+	-	-	+
Core matrisome	ECM Glycoproteins	Emilin1	elastin microfibril interfacer 1	5830419M17Rik|AW229038|BB105748|EMILIN-1|gp115	MGI:1926189	MGI:1926189	Q3U254:Q3USG5:Q3UUU0:Q99K41	NP_598679.1	+	+	+	+
Core matrisome	ECM Glycoproteins	Fbln2	fibulin 2	5730577E14Rik	MGI:95488	MGI:95488	D3Z5B0:D3Z5S2:P37889:Q3TGL4:Q99K58	NP_032018.2:XP_006505593.1:NP_001074906.1	-	-	+	+
Core matrisome	ECM Glycoproteins	Fbln5	fibulin 5	A55|DANCE|EVEC	MGI:1346091	MGI:1346091	Q9WVH9	NP_035942.1	+	-	-	+
Core matrisome	ECM Glycoproteins	Fbn1	fibrillin 1	AI536462|B430209H23|Fib-1|Tsk	MGI:95489	MGI:95489	A2AQ53:O88840:Q3TNW1:Q3TRZ5:Q60784:Q61554:Q7TMG6:Q99L19	NP_032019.2:XP_006498810.1	+	-	-	+
Core matrisome	ECM Glycoproteins	Fga	fibrinogen alpha chain	ENSMUSG00000059807|Fib	MGI:1316726	MGI:1316726	E9PV24:Q99K47	NP_001104518.1:NP_034326.1	+	+	+	+
Core matrisome	ECM Glycoproteins	Fgb	fibrinogen beta chain	2510049G14Rik	MGI:99501	MGI:99501	Q3TGR2:Q8K0E8	NP_862897.1:NP_862897.1	+	+	+	+
Core matrisome	ECM Glycoproteins	Fgg	fibrinogen gamma chain	3010002H13Rik|AI256424	MGI:95526	MGI:95526	Q3UEM7:Q3UER8:Q8VCM7	NP_598623.1:XP_006502484.1:NP_598623.1	+	+	+	+
Core matrisome	ECM Glycoproteins	Fgl1	fibrinogen-like protein 1	MGC37822|Mfire1	MGI:102795	MGI:102795	Q0P684:Q71KU9:Q8BUL3	NP_663569.2	+	+	+	+
Core matrisome	ECM Glycoproteins	Fn1	fibronectin 1	E330027I09|Fn|Fn-1|MGC117493	MGI:95566	MGI:95566	B7ZNJ1:B9EHT6:P11276:Q3TBB4:Q3TCF1:Q3TCL7:Q3UGY5:Q3UH17:Q3UHL6:Q3UHR1:Q3UZF9:Q4KL80:Q8R3F3:Q99KD0	NP_001263342.1:NP_001263340.1:NP_034363.1:NP_001263339.1:NP_001263342.1:NP_001263337.1:NP_001263341.1:NP_001263338.1:NP_001263339.1:NP_001263341.1:NP_001263337.1:NP_034363.1	+	+	+	+
Core matrisome	ECM Glycoproteins	Igfbp1	insulin-like growth factor binding protein 1	-	MGI:96436	MGI:96436	P47876:Q91WV8	NP_032367.3	-	+	+	-
Core matrisome	ECM Glycoproteins	Lama1	laminin, alpha 1	AA408497|Lama	MGI:99892	MGI:99892	F8VQ40:P19137	NP_032506.2:NP_032506.2	-	+	-	-
Core matrisome	ECM Glycoproteins	Lama5	laminin, alpha 5	AA408760|AA408762|AI853660|[a]5|laminin-511|mKIAA0	MGI:105382	MGI:105382	Q3TZ05:Q61001:Q80VE8:Q8R3Y7	NP_001074640.1:NP_001074640.1	+	+	+	+
Core matrisome	ECM Glycoproteins	Lamb2	laminin, beta 2	AW211941|Lamb-2|Lams	MGI:99916	MGI:99916	Q3USI2:Q61292	NP_032509.2:NP_032509.2:XP_006511711.1	+	+	+	+
Core matrisome	ECM Glycoproteins	Lamc1	laminin, gamma 1	Lamb2	MGI:99914	MGI:99914	F6SFQ3:F6TLW1:F8VQJ3:P02468:Q3TRH4:Q3UFZ9:Q3UNG0:Q3URV4:Q6PHM1	NP_034813.2	+	+	+	+
Core matrisome	ECM Glycoproteins	Lrg1	leucine-rich alpha-2-glycoprotein 1	1300008B03Rik|2310031E04Rik|Lrg|Lrhg|MGC102387	MGI:1924155	MGI:1924155	Q91XL1	NP_084072.1	+	+	+	+
Core matrisome	ECM Glycoproteins	Mfap4	microfibrillar-associated protein 4	1110007F23Rik	MGI:1342276	MGI:1342276	Q9D1H9	NP_083844.1:XP_006534485.1	-	-	+	+
Core matrisome	ECM Glycoproteins	Mfge8	milk fat globule-EGF factor 8 protein	AA408458|AI325141|MFG-E8|Mfgm|P47|SED1|lactadherin	MGI:102768	MGI:102768	P21956:Q3TDU5	NP_032620.2:NP_001038954.1	-	-	+	-
Core matrisome	ECM Glycoproteins	Nid1	nidogen 1	A630025O17|Nid|entactin|entactin-1|nidogen-1	MGI:97342	MGI:97342	P10493	NP_035047.2	+	+	+	+
Core matrisome	ECM Glycoproteins	Nid2	nidogen 2	AW547149|Ly111|NID-2|entactin-2|nidogen-2	MGI:1298229	MGI:1298229	O88322:Q3TPN0:Q3US45:Q3V4C0:Q8C6Z2:Q8R5G0	NP_032721.2:NP_032721.2:NP_032721.2:NP_032721.2	+	+	+	+
Core matrisome	ECM Glycoproteins	Postn	periostin, osteoblast specific factor	AI747096|OSF-2|Osf2|PLF|PN|Periostin|peri	MGI:1926321	MGI:1926321	F7C9H0:Q3U4U1:Q62009:Q6GUA3	NP_001185694.1:NP_001185695.1:NP_056599.1:XP_006501716.1:XP_006501717.1	+	-	+	+
Core matrisome	ECM Glycoproteins	Tgfbi	transforming growth factor, beta induced	68kDa|AI181842|AI747162|Beta-ig|MGC150270|big-h3	MGI:99959	MGI:99959	A1L353:A1L354:P82198:Q3TAY9:Q3TDZ5:Q3UBG4:Q3UXJ2	NP_033395.1:NP_033395.1	+	+	+	+
Core matrisome	ECM Glycoproteins	Thbs1	thrombospondin 1	TSP-1|TSP1|Thbs-1|tbsp1	MGI:98737	MGI:98737	P35441:Q3TP59:Q3TPD3:Q3TR40:Q80YQ1:Q8CGB2	XP_006499215.1:NP_035710.2	+	+	+	+
Core matrisome	ECM Glycoproteins	Tinagl1	tubulointerstitial nephritis antigen-like 1	1110021J17Rik|AZ-1|AZ1|Arg1|Lcn7|TARP|Tinagl	MGI:2137617	MGI:2137617	H3BJ97:H3BKM8:Q4FJX7:Q99JR5	NP_001161805.1:NP_075965.2	+	+	+	+
Core matrisome	ECM Glycoproteins	Tnc	tenascin C	AI528729|C130033P17Rik|Hxb|MGC144208|MGC144209|TN|	MGI:101922	MGI:101922	Q148T4:Q148T5:Q80YX0:Q80YX1:Q8C9Z1:Q9WUU4	NP_035737.2:XP_006537840.1:NP_035737.2:XP_006537837.1:NP_035737.2	-	+	-	+
Core matrisome	ECM Glycoproteins	Tnxb	tenascin XB	TN-MHC|Tnx|tenascin-X	MGI:1932137	MGI:1932137	A1L0S4:E9Q2T3:O35452:Q3TAQ2:Q3V5L4:Q62308	NP_112453.2	+	+	-	+
Core matrisome	ECM Glycoproteins	Tsku	tsukushin	9530051K01Rik|E2ig4|Lrrc54|Tsk	MGI:2443855	MGI:2443855	Q08EE6:Q8CBR6	NP_001019790.1:NP_001162011.1:NP_001162012.1:NP_001162013.1:XP_006507895.1:XP_006507896.1:XP_006507897.1:XP_006507898.1:XP_006507899.1:XP_006507900.1:NP_001019790.1:NP_001162011.1:NP_001162012.1:NP_001162013.1:XP_006507895.1:XP_006507896.1:XP_006507897.1:XP_006507898.1:XP_006507899.1:XP_006507900.1	-	+	+	-
Core matrisome	ECM Glycoproteins	Vtn	vitronectin	AI256434|Vn	MGI:98940	MGI:98940	P29788	NP_035837.1	+	+	+	+
Core matrisome	ECM Glycoproteins	Vwa5a	von Willebrand factor A domain containing 5A	5830475I06Rik|AW552491|BCSC-1|E130119J22|Loh11cr2a	MGI:1915026	MGI:1915026	D3Z671:F6TIL5:Q99KC8	NP_001139429.1:NP_766355.3	+	+	+	+
Core matrisome	ECM Glycoproteins	Vwf	Von Willebrand factor homolog	6820430P06Rik|AI551257|B130011O06Rik|C630030D09|F8	MGI:98941	MGI:98941	A2VCN5:E9QPU1:Q2I0J7:Q2I0J8:Q3TD35:Q3TPE1:Q3U017:Q8CIZ8:S4R195	XP_006505980.1:NP_035838.3	+	+	+	+
Core matrisome	Proteoglycans	Aspn	asporin	4631401G09Rik|AA986886|Plap1|Slrr1c	MGI:1913945	MGI:1913945	A6H6K1:Q99MQ4:Q9CTL6	NP_001165952.1:NP_079987.2:NP_001165952.1:NP_079987.2	-	-	+	-
Core matrisome	Proteoglycans	Bgn	biglycan	BG|DSPG1|PG-S1|PGI|SLRR1A	MGI:88158	MGI:88158	P28653:Q3TAF9:Q3TNY9:Q3UXK8:Q6PG76:Q7TMW3	NP_031568.2:NP_031568.2	+	+	+	+
Core matrisome	Proteoglycans	Dcn	decorin	DC|DSPG2|PG40|PGII|PGS2|SLRR1B|mDcn	MGI:94872	MGI:94872	P28654:Q3TSV1:Q3UKR1:Q6LAK9	NP_001177380.1:NP_031859.1:NP_001177380.1:NP_031859.1	+	+	+	+
Core matrisome	Proteoglycans	Hspg2	perlecan (heparan sulfate proteoglycan 2)	AI852380|Pcn|Plc|per	MGI:96257	MGI:96257	B1B0C7:E9PZ16:Q05793:Q2XQV0:Q3UHH3:Q52KG8:Q5RKM8	NP_032331.2:NP_032331.2:NP_032331.2:NP_032331.2:NP_032331.2	+	+	+	+
Core matrisome	Proteoglycans	Lum	lumican	Ldc|SLRR2D	MGI:109347	MGI:109347	P51885	NP_032550.2	+	+	+	+
Core matrisome	Proteoglycans	Ogn	osteoglycin	3110079A16Rik|OG|OIF|SLRR3A|mimecan|mimican	MGI:109278	MGI:109278	Q543C5:Q62000	NP_032786.1:NP_032786.1	+	+	+	+
Core matrisome	Proteoglycans	Prelp	proline arginine-rich end leucine-rich repeat	7330409J17Rik|SLRR2A	MGI:2151110	MGI:2151110	Q543S0:Q8CAZ9:Q9JK53	NP_473418.3:XP_006529147.1:XP_006529148.1:NP_473418.3:NP_473418.3:XP_006529147.1:XP_006529148.1	+	+	+	+
Core matrisome	Proteoglycans	Prg2	proteoglycan 2, bone marrow	MBP|MGC130327|mMBP|mMBP-1	MGI:103294	MGI:103294	Q545D8:Q61878	NP_032946.1:NP_032946.1	+	+	+	+
Core matrisome	Proteoglycans	Prg4	proteoglycan 4 (megakaryocyte stimulating factor, articular superficial zone protein)	CACP|DOL54|JCAP|MGC161183|MSF|SZP|lubricin	MGI:1891344	MGI:1891344	A1L3C5:E0CXA1:E0CY90:E0CZ58:E9QQ17:E9QQ18:Q9JM99	NP_067375.3:NP_001103616.1	-	+	+	-
Matrisome-associated	ECM-affiliated Proteins	Anxa1	annexin A1	Anx-1|Anx-A1|C430014K04Rik|Lpc-1|Lpc1	MGI:96819	MGI:96819	B7STB7:P10107:Q3U5N9:Q3US43:Q4FJV4:Q4FK88	NP_034860.2:NP_034860.2	+	+	+	+
Matrisome-associated	ECM-affiliated Proteins	Anxa11	annexin A11	A830099O17Rik|Anx11	MGI:108481	MGI:108481	D3Z7U0:P97384	NP_038497.2:XP_006518514.1	+	+	+	+
Matrisome-associated	ECM-affiliated Proteins	Anxa2	annexin A2	AW215814|Cal1h	MGI:88246	MGI:88246	B0V2N5:B0V2N7:B0V2N8:P07356:Q3UCD3:Q542G9:Q99KH3:Q9CZI7	NP_031611.1:XP_006510859.1:NP_031611.1:XP_006510859.1	+	+	+	+
Matrisome-associated	ECM-affiliated Proteins	Anxa3	annexin A3	Anx3	MGI:1201378	MGI:1201378	O35639:Q3TET3:Q3TFK4:Q3TLP4:Q3U737:Q8C1X9	NP_038498.2:XP_006534797.1	+	+	+	+
Matrisome-associated	ECM-affiliated Proteins	Anxa4	annexin A4	AI265406|AIV|AW106930|Anx4|Xanx-4	MGI:88030	MGI:88030	D3Z0S1:F7ANV6:P97429:Q7TMN7:Q8BSL2:Q9R0V2:S4R1F2	NP_038499.2:XP_006505460.1:XP_006505461.1:XP_006505462.1	+	+	+	+
Matrisome-associated	ECM-affiliated Proteins	Anxa5	annexin A5	Anx5|R74653	MGI:106008	MGI:106008	P48036	NP_033803.1:XP_006535439.1	+	+	+	+
Matrisome-associated	ECM-affiliated Proteins	Anxa6	annexin A6	AW107198|Anx6|AnxVI|Cabm|Camb	MGI:88255	MGI:88255	F8WIT2:P14824:Q3TT26:Q3TUI1:Q3UDK4:Q3UI56:Q8CEX0:Q99JX6	NP_001103681.1:NP_001103681.1:NP_038500.2:NP_001103681.1:NP_001103681.1:NP_038500.2	+	+	+	+
Matrisome-associated	ECM-affiliated Proteins	Anxa7	annexin A7	AI265384|AI316497|Anx7|synexin	MGI:88031	MGI:88031	Q07076:Q3TJ49:Q3UYL7:Q8BP75:Q8CCV9:Q922A2	NP_001104264.1:NP_033804.2:NP_001104264.1:NP_033804.2:NP_033804.2	+	+	+	+
Matrisome-associated	ECM-affiliated Proteins	Clec4f	C-type lectin domain family 4, member f	Clecsf13|D18063|KUCR_MOUSE|Kclr	MGI:1859834	MGI:1859834	P70194	NP_058031.2	+	+	+	+
Matrisome-associated	ECM-affiliated Proteins	Clec4g	C-type lectin domain family 4, member g	4930572L20Rik	MGI:1923113	MGI:1923113	F6T066:Q8BNX1	NP_083741.1	+	+	+	+
Matrisome-associated	ECM-affiliated Proteins	Colec12	collectin sub-family member 12	CL-P1|SRCL|Scara4	MGI:2152907	MGI:2152907	Q8K4Q8	NP_569716.2	+	+	+	+
Matrisome-associated	ECM-affiliated Proteins	Gpc4	glypican 4	9530073D23Rik|AF311610|AI385680|AI661372|K-glypica	MGI:104902	MGI:104902	P51655	NP_032176.2	+	-	+	+
Matrisome-associated	ECM-affiliated Proteins	Hpx	hemopexin	Hpxn|hx	MGI:105112	MGI:105112	Q91X72	NP_059067.2	+	+	+	+
Matrisome-associated	ECM-affiliated Proteins	Lgals1	lectin, galactose binding, soluble 1	AA410090|Gal-1|Galbp|L-14.5|L14|Lect14|galectin-1	MGI:96777	MGI:96777	P16045	NP_032521.1	+	+	-	+
Matrisome-associated	ECM-affiliated Proteins	Lgals2	lectin, galactose-binding, soluble 2	2200008F12Rik|AI324147	MGI:895068	MGI:895068	Q8K1I1:Q9CQW5	NP_079898.2	+	-	-	+
Matrisome-associated	ECM-affiliated Proteins	Lgals3	lectin, galactose binding, soluble 3	GBP|L-34|Mac-2|gal3	MGI:96778	MGI:96778	D3YVT4:D3YZJ2:P16110:Q3V471:Q61357:Q8C253	NP_001139425.1:NP_034835.1	+	+	+	+
Matrisome-associated	ECM-affiliated Proteins	Lgals4	lectin, galactose binding, soluble 4	galectin-4	MGI:107536	MGI:107536	A5XZ78:A5XZ79:Q3UL35:Q52LA0:Q8K419	NP_034836.1:NP_034836.1	+	-	+	+
Matrisome-associated	ECM-affiliated Proteins	Lgals8	lectin, galactose binding, soluble 8	1200015E08Rik|AI326142|D13Ertd524e|Lgals-8	MGI:1928481	MGI:1928481	A8DIL0:Q3U2W5:Q542M5:Q8C6H0:Q9JL15	NP_001277984.1:NP_001277989.1:XP_006516775.1:NP_001185972.1:NP_001277984.1:NP_001277986.1:NP_001277989.1:NP_061374.1:XP_006516777.1:XP_006516778.1:NP_001277984.1:NP_001277986.1:NP_001277989.1:NP_001185972.1:NP_061374.1:XP_006516777.1:XP_006516778.1	+	+	+	+
Matrisome-associated	ECM-affiliated Proteins	Lgals9	lectin, galactose binding, soluble 9	AA407335|AI194909|AI265545|LGALS35|Lgals5|gal-9|ga	MGI:109496	MGI:109496	B1AQR8:G3X9T7:O08573:Q99L83	NP_034838.2:NP_001152773.1:NP_034838.2	+	+	+	+
Matrisome-associated	ECM-affiliated Proteins	Lgalsl	RIKEN cDNA 1110067D22 gene	A530071M23|Grpa|Hspc159|1110067D22Rik	MGI:1916114	MGI:1916114	Q8VED9	NP_776113.1	-	+	-	-
Matrisome-associated	ECM-affiliated Proteins	Lman1	lectin, mannose-binding, 1	P58|MR60|gp58|F5F8D|MCFD1|ERGIC53|AI326273|AU04378	MGI:1917611	MGI:1917611	D3Z5B9:Q3U944:Q9D0F3	NP_001165533.1:NP_081676.1	+	+	+	+
Matrisome-associated	ECM-affiliated Proteins	Mbl1	mannose-binding lectin (protein A) 1	MBL-A|MBP-A|S-MBP	MGI:96923	MGI:96923	P39039	NP_034905.1:XP_006518732.1:XP_006518733.1	-	+	-	-
Matrisome-associated	ECM-affiliated Proteins	Mbl2	mannose-binding lectin (protein C) 2	L-MBP|MBL|MBL-C|MBP-C	MGI:96924	MGI:96924	P41317:Q3UEK1	NP_034906.1:XP_006526793.1:NP_034906.1:XP_006526793.1	+	+	+	+
Matrisome-associated	ECM-affiliated Proteins	Plxnb1	plexin B1	2900002G15Rik|AU042020|mKIAA0407	MGI:2154238	MGI:2154238	B2RWT9:D3YUD0:Q8CJH3	NP_766363.2:NP_766363.2:XP_006512138.1:XP_006512139.1:XP_006512140.1:XP_006512141.1:XP_006512142.1:XP_006512143.1	+	-	+	+
Matrisome-associated	ECM-affiliated Proteins	Plxnb2	plexin B2	1110007H23Rik|Debt|mKIAA0315	MGI:2154239	MGI:2154239	B2RXS4:Q8K2J5:Q99LF0	NP_001152993.1:NP_001271435.1:NP_620088.2:XP_006520475.1:XP_006520476.1:XP_006520477.1	+	+	+	+
Matrisome-associated	ECM-affiliated Proteins	Sdc1	syndecan 1	AA408134|AA409076|CD138|Sstn|Synd|Synd1|syn-1	MGI:1349162	MGI:1349162	E0CYT6:P18828:Q3THY2:Q3V1F2	NP_035649.1:NP_035649.1	+	-	-	+
Matrisome-associated	ECM-affiliated Proteins	Sdc4	syndecan 4	AA959608|AW108331|Synd4|ryudocan|syndecan-4	MGI:1349164	MGI:1349164	O35988:Q3U5S6:Q3UKZ1:Q99LM6	NP_035651.1:NP_035651.1	+	+	-	-
Matrisome-associated	ECM Regulators	Agt	angiotensinogen (serpin peptidase inhibitor, clade A, member 8)	AI265500|AngII|Aogen|Serpina8	MGI:87963	MGI:87963	P11859:Q3UTR7:Q8VCN0	NP_031454.3	-	+	+	+
Matrisome-associated	ECM Regulators	Ambp	alpha 1 microglobulin/bikunin	AI194774|ASPI|HI-30|Intin4|Itil|UTI	MGI:88002	MGI:88002	I7HIQ9:Q07456	NP_031469.1	-	+	+	+
Matrisome-associated	ECM Regulators	Cpn2	carboxypeptidase N, polypeptide 2	1300018K11Rik	MGI:1919006	MGI:1919006	Q642I5:Q9DBB9	NP_082180.2:XP_006522648.1	+	-	+	+
Matrisome-associated	ECM Regulators	Cst3	cystatin C	CysC	MGI:102519	MGI:102519	A2APX3:P21460:Q3U5K7:Q9EPX9	NP_034106.2	-	-	+	-
Matrisome-associated	ECM Regulators	Cstb	cystatin B	AA960480|Stfb	MGI:109514	MGI:109514	Q62426	NP_031819.1	-	+	+	-
Matrisome-associated	ECM Regulators	Ctsa	cathepsin A	AU019505|PPCA|Ppgb	MGI:97748	MGI:97748	A2A5J6:A2A5J7:A2A5J8:A2A5J9:G3X8T3:P16675:Q544R6:Q9D2D1	NP_032932.2:NP_001033581.1:NP_001033581.1:NP_032932.2:NP_001033581.1:NP_032932.2	+	+	+	+
Matrisome-associated	ECM Regulators	Ctsb	cathepsin B	-	MGI:88561	MGI:88561	P10605:Q3TC17:Q3TVS6:Q6LAF6	NP_031824.1	+	+	+	+
Matrisome-associated	ECM Regulators	Ctsd	cathepsin D	CD|CatD	MGI:88562	MGI:88562	F6Y6L6:F8WIR1:P18242:Q05BF3:Q3TIR0:Q3TJN3:Q3TWD0:Q3TWL1:Q3TWR6:Q3TXL5:Q3U651:Q3U7I9:Q3U7P0:Q3U8W5:Q3UAQ1:Q3UC89:Q3UCD9:Q3UCW4:Q8C243:Q8VCK2	NP_034113.1:NP_034113.1	+	+	+	+
Matrisome-associated	ECM Regulators	Ctsf	cathepsin F	AI481912	MGI:1861434	MGI:1861434	A4FUP7:Q99KQ9:Q9ES93:Q9R013	NP_063914.1	+	+	+	+
Matrisome-associated	ECM Regulators	Ctsg	cathepsin G	-	MGI:88563	MGI:88563	P28293:Q059V7	NP_031826.1:NP_031826.1	-	+	-	-
Matrisome-associated	ECM Regulators	Ctsh	cathepsin H	AL022844	MGI:107285	MGI:107285	D3YVI3:D3Z437:D7UEQ9:P49935:Q922Q7	NP_031827.2	+	+	+	+
Matrisome-associated	ECM Regulators	Ctsl	cathepsin L	1190035F06Rik|Ctsl1|MEP|fs|nkt	MGI:88564	MGI:88564	P06797:Q3TNC8:Q3TT75:Q3TVJ1:Q3U5U9:Q3UHZ4:Q3UWH6:Q543M3:Q6LAF5:Q9D0C0	NP_034114.1:XP_006517143.1:XP_006517144.1:NP_034114.1:XP_006517143.1:XP_006517144.1	-	+	+	+
Matrisome-associated	ECM Regulators	Ctsz	cathepsin Z	AI787083|AU019819|CTSX|D2Wsu143e	MGI:1891190	MGI:1891190	Q545I6:Q9ES94:Q9WUU7	NP_071720.1:NP_071720.1	+	+	+	-
Matrisome-associated	ECM Regulators	F10	coagulation factor X	Cf10|fX	MGI:103107	MGI:103107	D3Z215:D3Z521:D3Z7R3:O88947:Q3TBR2:Q3TDB9:Q3U3V1:Q4FJS7:Q80Y26	NP_031998.3:NP_031998.3:NP_001229297.1:NP_001229297.1	-	-	+	-
Matrisome-associated	ECM Regulators	F12	coagulation factor XII (Hageman factor)	FXII	MGI:1891012	MGI:1891012	E9Q698:Q80YC5	NP_067464.2	-	+	+	-
Matrisome-associated	ECM Regulators	F13a1	coagulation factor XIII, A1 subunit	1200014I03Rik|AI462306|F13a	MGI:1921395	MGI:1921395	Q3TBF3:Q3TC79:Q3TDG1:Q3TQH1:Q3V3W7:Q8BH61:Q9DBT1	NP_001159863.1:NP_001159863.1:NP_083060.2	-	+	+	+
Matrisome-associated	ECM Regulators	F2	coagulation factor II	Cf-2|Cf2|FII|thrombin	MGI:88380	MGI:88380	H7BX99:P19221:Q3TJ94	NP_034298.1:NP_034298.1	+	+	+	+
Matrisome-associated	ECM Regulators	F9	coagulation factor IX	AW111646|Cf-9|Cf9	MGI:88384	MGI:88384	A0JLY3:P16294	NP_032005.1	+	+	+	+
Matrisome-associated	ECM Regulators	Habp2	hyaluronic acid binding protein 2	AI035669|FSAP|HABP|HGFAL|MGC28705|PHBP	MGI:1196378	MGI:1196378	E9Q092:E9Q0C5:E9QM92:F7B276:F7D2A6:Q3UEI7:Q3V1J8:Q8K0D2	XP_006527077.1:NP_666213.1:NP_666213.1	-	+	+	-
Matrisome-associated	ECM Regulators	Hrg	histidine-rich glycoprotein	AI265597|AW413091|D16jh2|D18020|Hprg|Hrgp	MGI:2146636	MGI:2146636	Q9ESB3	NP_444406.2	+	+	+	+
Matrisome-associated	ECM Regulators	Hyal1	hyaluronoglucosaminidase 1	Hya1|Hyal-1	MGI:96298	MGI:96298	D3YXU8:D6RFV7:Q91ZJ9	NP_032343.2	-	-	+	-
Matrisome-associated	ECM Regulators	Itih1	inter-alpha trypsin inhibitor, heavy chain 1	Intin1|Itih-1	MGI:96618	MGI:96618	F8WJ05:Q61702:Q8K159:Q91WU7	XP_006518646.1:NP_032432.2	+	+	+	+
Matrisome-associated	ECM Regulators	Itih2	inter-alpha trypsin inhibitor, heavy chain 2	AI747202|Intin2|Itih-2	MGI:96619	MGI:96619	E0CX69:G3X977:Q3UEG7:Q61703:Q8K016	NP_034712.2:NP_034712.2	+	+	+	+
Matrisome-associated	ECM Regulators	Itih3	inter-alpha trypsin inhibitor, heavy chain 3	AW108094|Intin3|Itih-3	MGI:96620	MGI:96620	E9PVS1:F6ZXJ7:Q61704	NP_032433.2	+	+	+	+
Matrisome-associated	ECM Regulators	Itih4	inter alpha-trypsin inhibitor, heavy chain 4	Itih-4	MGI:109536	MGI:109536	A6X935:E9PVD2:E9Q5L2	NP_001152771.1:NP_001276561.1:NP_001276562.1:NP_061216.2:NP_001152771.1:NP_001276561.1	+	+	+	+
Matrisome-associated	ECM Regulators	Kng1	kininogen 1	Kng|MGC123437	MGI:1097705	MGI:1097705	D3YTY9:D3Z2B2:O08677	NP_001095882.1:NP_001095881.1:NP_075614.1	+	+	+	+
Matrisome-associated	ECM Regulators	Kng2	kininogen 2	MGC117836|MGC123404	MGI:3027157	MGI:3027157	E0CYI5:Q6DMP4:Q6S9I0:Q6S9I2:Q6S9I3	NP_001095879.1:NP_001095879.1:NP_001095880.1:NP_958763.1:NP_958763.1	-	+	+	+
Matrisome-associated	ECM Regulators	Masp1	mannan-binding lectin serine peptidase 1	AW048060|CCPII|Crarf|Masp1/3	MGI:88492	MGI:88492	P98064	NP_032581.2:XP_006521891.1	-	+	-	-
Matrisome-associated	ECM Regulators	Mmp19	matrix metallopeptidase 19	MGC123370	MGI:1927899	MGI:1927899	Q2KHP2:Q3UW97:Q9JHI0	NP_067387.1:NP_001157669.1:NP_067387.1	-	-	+	-
Matrisome-associated	ECM Regulators	Mug2	C3 and PZP-like, alpha-2-macroglobulin domain containing 8	Cpamd8	MGI:99836	MGI:99836	P28666	NP_032672.2	+	+	+	+
Matrisome-associated	ECM Regulators	Ngly1	N-glycanase 1	1110002C09Rik|PNGase|Png1	MGI:1913276	MGI:1913276	Q9JI78	NP_067479.2	+	+	+	+
Matrisome-associated	ECM Regulators	Ogfod2	2-oxoglutarate and iron-dependent oxygenase domain containing 2	1300006G11Rik|5730405M13Rik|AU041636|AW552395	MGI:1913877	MGI:1913877	D3YU42:Q9CQ04	XP_006530500.1:NP_079947.1	+	+	-	+
Matrisome-associated	ECM Regulators	P4ha1	procollagen-proline, 2-oxoglutarate 4-dioxygenase (proline 4-hydroxylase), alpha 1 polypeptide	AL022634|P4ha	MGI:97463	MGI:97463	E9Q7B0:Q3TN84:Q3TTT2:Q3UF16:Q60715	NP_035160.1:NP_035160.1:XP_006513403.1	-	-	-	+
Matrisome-associated	ECM Regulators	P4ha2	procollagen-proline, 2-oxoglutarate 4-dioxygenase (proline 4-hydroxylase), alpha II polypeptide	AA407196|C76437|P4hl	MGI:894286	MGI:894286	B0QZH0:B0QZH1:B0QZH2:B0QZH3:D6RCG8:F6ULE1:Q3UQ81:Q5SX74:Q5SX75:Q5SX76:Q60716:Q8BU53	NP_035161.2:NP_001129548.1:NP_035161.2:NP_035161.2:NP_001129548.1:NP_035161.2	-	-	+	-
Matrisome-associated	ECM Regulators	Plg	plasminogen	AI649309|Pg	MGI:97620	MGI:97620	P20918:Q3V1T9:Q6TCI0	NP_032903.3:NP_032903.3	+	+	+	+
Matrisome-associated	ECM Regulators	Plod3	procollagen-lysine, 2-oxoglutarate 5-dioxygenase 3	AI414586|LH3	MGI:1347008	MGI:1347008	F6W3Q8:Q9R0E1	NP_036092.1	-	+	+	+
Matrisome-associated	ECM Regulators	Pzp	pregnancy zone protein	A1m|A2m|AI893533|MAM	MGI:87854	MGI:87854	D3YUI3:D3YW52:Q61838	NP_031402.3	+	+	+	+
Matrisome-associated	ECM Regulators	Serpina1a	serine (or cysteine) peptidase inhibitor, clade A, member 1A	Aat-2|Aat2|Dom1|MGC117839|PI1|Spi1-1|Spi1-3	MGI:891971	MGI:891971	D3YZL0:P07758	NP_033269.1	+	+	+	+
Matrisome-associated	ECM Regulators	Serpina1b	serine (or cysteine) preptidase inhibitor, clade A, member 1B	D12Ucla2|Dom2|PI2|Spi1-2	MGI:891970	MGI:891970	P22599:Q3KQQ4:Q91X22	NP_033270.3	-	+	+	-
Matrisome-associated	ECM Regulators	Serpina1c	serine (or cysteine) peptidase inhibitor, clade A, member 1C	Pi3|Pi6|Skalp|Spi1-3|Spi1-6|Wap3	MGI:891969	MGI:891969	Q00896	NP_033271.1	-	-	+	-
Matrisome-associated	ECM Regulators	Serpina1d	serine (or cysteine) peptidase inhibitor, clade A, member 1D	AI118301|Dom4|PI4|Spi1-4	MGI:891968	MGI:891968	Q00897:Q8VC41	NP_033272.1	-	-	+	-
Matrisome-associated	ECM Regulators	Serpina1e	serine (or cysteine) peptidase inhibitor, clade A, member 1E	Dom5|PI5|Spi1-5	MGI:891967	MGI:891967	Q00898	NP_033273.1	-	+	+	-
Matrisome-associated	ECM Regulators	Serpina3k	serine (or cysteine) peptidase inhibitor, clade A, member 3K	1300001I07Rik|D12Rp54|MMCM2|MMSpi2|RP54|Spi-2|Spi2	MGI:98377	MGI:98377	P07759	NP_035588.2	+	+	+	+
Matrisome-associated	ECM Regulators	Serpina3m	serine (or cysteine) peptidase inhibitor, clade A, member 3M	3e46|AI195004|MMCM7|MMSPi2.4|Spi-2l|Spi-2rs1|Spi2-	MGI:98378	MGI:98378	Q03734	NP_033279.2	+	+	+	-
Matrisome-associated	ECM Regulators	Serpina3n	serine (or cysteine) peptidase inhibitor, clade A, member 3N	Spi2-2|Spi2.2|Spi2/eb.4	MGI:105045	MGI:105045	G3X8T9:Q91WP6	NP_033278.2	-	+	+	-
Matrisome-associated	ECM Regulators	Serpina7	serine (or cysteine) peptidase inhibitor, clade A (alpha-1 antiproteinase, antitrypsin), member 7	C730040N12Rik|Tbg	MGI:3041197	MGI:3041197	B1AW62:P61939:Q3UEL9:Q8BII9	XP_006528641.1:NP_808588.3:NP_808588.3	-	+	+	-
Matrisome-associated	ECM Regulators	Serpinb1a	serine (or cysteine) peptidase inhibitor, clade B, member 1a	1190005M04Rik|AI325983|EI|EIA|ELANH2|LEI|M/NEI|MGC	MGI:1913472	MGI:1913472	Q8BK60:Q9D154:Z4YK03	NP_079705.2:XP_006516787.1	-	+	-	-
Matrisome-associated	ECM Regulators	Serpinb6a	serine (or cysteine) peptidase inhibitor, clade B, member 6a	4930482L21Rik|AI876477|D330015H01Rik|Serpinb6|Spi3	MGI:103123	MGI:103123	E9PYY0:E9PZQ9:E9Q0P9:E9Q108:E9Q3Y1:E9Q4R2:E9Q5Q5:E9Q6X2:F8WIV2:K7E6F1:Q3U3L3:Q4FJQ6:Q60854:Q8BZR2	NP_001157589.1:NP_001157590.1:NP_001230121.1:NP_033280.1:XP_006516686.1:XP_006516687.1:NP_001157590.1:NP_001230121.1:NP_033280.1:XP_006516686.1:XP_006516687.1	+	-	+	+
Matrisome-associated	ECM Regulators	Serpinb9c	serine (or cysteine) peptidase inhibitor, clade B, member 9c	3830421J05Rik|Nk9|Spi11	MGI:894669	MGI:894669	I7HJI5:J3JSA2:O08803:Q80WW4:Q9D6A7	NP_001157996.1:NP_035583.1:NP_001157996.1:NP_035583.1:XP_006516682.1:XP_006516683.1	-	+	-	-
Matrisome-associated	ECM Regulators	Serpinc1	serine (or cysteine) peptidase inhibitor, clade C (antithrombin), member 1	AI114908|ATIII|At-3|At3	MGI:88095	MGI:88095	P32261:Q543J5	NP_543120.1:XP_006496689.1:NP_543120.1:XP_006496689.1	+	+	+	+
Matrisome-associated	ECM Regulators	Serpind1	serine (or cysteine) peptidase inhibitor, clade D, member 1	AA985900|AI303446|HCII|Hcf2|MGC107662	MGI:96051	MGI:96051	P49182:Q5FW62	NP_032249.3:XP_006521859.1:NP_032249.3	-	-	+	-
Matrisome-associated	ECM Regulators	Serpinf1	serine (or cysteine) peptidase inhibitor, clade F, member 1	AI195227|EPC-1|Pedf|Pedfl|Sdf3	MGI:108080	MGI:108080	B7ZC25:E9PWS2:E9PXR9:E9PZX2:F6S1M4:P97298:Q5ND37	NP_035470.3	-	-	+	-
Matrisome-associated	ECM Regulators	Serpinf2	serine (or cysteine) peptidase inhibitor, clade F, member 2	AI747498|Pli|Serpimf2	MGI:107173	MGI:107173	E9PXE0:Q5ND35:Q5ND36:Q61247	NP_032904.1:NP_032904.1	-	+	+	-
Matrisome-associated	ECM Regulators	Serping1	serine (or cysteine) peptidase inhibitor, clade G, member 1	C1INH|C1nh	MGI:894696	MGI:894696	A2ATR8:P97290	NP_033906.2:XP_006498686.1	+	+	+	+
Matrisome-associated	ECM Regulators	Serpinh1	serine (or cysteine) peptidase inhibitor, clade H, member 1	BERF-1|Cbp1|Cbp2|Hsp47|J6|Serpinh2|colligin|gp46	MGI:88283	MGI:88283	P19324:Q3TJK3:Q3TMD2:Q3TWG9:Q8BV87:Q8BVU9	NP_001104513.1:NP_001104514.1:NP_001272705.1:NP_033955.2:XP_006507341.1:XP_006507342.1	+	+	+	+
Matrisome-associated	ECM Regulators	Tgm1	transglutaminase 1, K polypeptide	2310004J08Rik|Tgase1	MGI:98730	MGI:98730	Q9JLF6	NP_001155186.1:NP_001155187.1:NP_064368.3:XP_006518871.1:XP_006518872.1	+	+	+	+
Matrisome-associated	ECM Regulators	Tgm2	transglutaminase 2, C polypeptide	G[a]h|TG2|TGase2|tTG|tTGas	MGI:98731	MGI:98731	G3UXE8:P21981	NP_033399.1	+	+	+	+
Matrisome-associated	Secreted Factors	Angptl4	angiopoietin-like 4	Arp4|Bk89|Fiaf|Hfarp|Ng27|Pgar|Pgarg|Pp1158	MGI:1888999	MGI:1888999	G3UWT7:Q3UYS5:Q8CEZ7:Q9Z1P8	NP_065606.2	-	+	+	-
Matrisome-associated	Secreted Factors	Crlf3	cytokine receptor-like factor 3	BB164954|Creme9|Crlf2|Cytor4	MGI:1860086	MGI:1860086	J3QMV5:J3QP70:J3QPM4:Q9Z2L7	NP_001264035.1:NP_061246.1	-	+	+	-
Matrisome-associated	Secreted Factors	Ctf1	cardiotrophin 1	CT-1	MGI:105115	MGI:105115	Q541U3:Q60753	NP_031821.1:NP_031821.1	+	-	+	+
Matrisome-associated	Secreted Factors	Gdf15	growth differentiation factor 15	MIC-1|NAG-1|SBF	MGI:1346047	MGI:1346047	Q3TU76:Q3UNI4:Q9Z0J7	NP_035949.2	-	+	+	+
Matrisome-associated	Secreted Factors	Hcfc1	host cell factor C1	AW060991|HCF1	MGI:105942	MGI:105942	B1AUX2:F6SJS2:Q3USQ6:Q61191:Q811S2	XP_006527898.1:NP_032250.2	+	+	+	+
Matrisome-associated	Secreted Factors	Ngf	nerve growth factor	Ngfb	MGI:97321	MGI:97321	P01139:Q6LDU8	NP_001106168.1:NP_038637.1:XP_006501171.1:XP_006501172.1:XP_006501173.1:NP_038637.1:XP_006501171.1	-	-	+	-
Matrisome-associated	Secreted Factors	Pf4	platelet factor 4	Cxcl4|Scyb4	MGI:1888711	MGI:1888711	Q3TVN6:Q6P8R3:Q9Z126	NP_064316.1:NP_064316.1:NP_064316.1	+	+	+	+
Matrisome-associated	Secreted Factors	S100a10	S100 calcium binding protein A10 (calpactin)	42C|AA409961|AL024248|CAL12|CLP11|Cal1l|p10|p11	MGI:1339468	MGI:1339468	P08207:Q3TC45:Q3UF30	NP_033138.1:NP_033138.1	+	+	+	+
Matrisome-associated	Secreted Factors	S100a11	S100 calcium binding protein A11 (calgizzarin)	EMAPI|Emap1|MGC107585|S100a14|S100c|cal	MGI:1338798	MGI:1338798	P50543	NP_058020.1	+	+	+	+
Matrisome-associated	Secreted Factors	S100a8	S100 calcium binding protein A8 (calgranulin A)	60B8Ag|AI323541|B8Ag|CFAg|CP-10|Caga|MRP8|p8	MGI:88244	MGI:88244	P27005:Q53X15	NP_038678.1:NP_038678.1	-	+	+	-
Matrisome-associated	Secreted Factors	S100a9	S100 calcium binding protein A9 (calgranulin B)	60B8Ag|AW546964|BEE22|Cagb|GAGB|L1Ag|MRP14|p14	MGI:1338947	MGI:1338947	P31725:Q3UP42	NP_001268781.1:NP_033140.1:NP_001268781.1:NP_033140.1	+	+	+	+

## Sheet: Table S2
Table S2. Clusters of matrisomal proteins in CCl4-induced liver fibrosis.
Division	Category	Gene Symbol	Cluster	Gene Name	Synonyms	MGI_IDs	UniProt_IDs	Refseq_IDs	UniProt.ID	Protein.Name	cmeans_control	cmeans_CCl4_1d	cmeans_CCl4_1w	cmeans_CCl4_4w	Membership score Cluster1	Membership score Cluster2	Membership score Cluster3	Membership score Cluster4
Core matrisome	Collagens	Col12a1	4	collagen, type XII, alpha 1	AW743884	MGI:88448	E9PX70:F6WIM8:J3KMS9:Q3TNZ7:Q60847	NP_001277237.1:XP_006510861.1	Q3TNZ7	Q3TNZ7_MOUSE Putative uncharacterized protein (Fragment)	-0.0695257	-1.12646	-0.113023	1.309	0.0346368	0.0615553	0.0459418	0.857866
Core matrisome	Collagens	Col14a1	4	collagen, type XIV, alpha 1	5730412L22Rik|AW108078	MGI:1341272	B7ZNH7:F7D5Y4:K3W4R4:Q80X19	NP_851794.3:XP_006520447.1:XP_006520448.1	B7ZNH7	B7ZNH7_MOUSE Collagen alpha-1(XIV) chain	-0.558546	-0.408675	-0.529615	1.49684	0.0640471	0.0659567	0.0650872	0.804909
Core matrisome	Collagens	Col15a1	4	collagen, type XV, alpha 1	-	MGI:88449	A2AJY2:A2AJY4:A2AJY5:A2AJY6:A2AJY7:O35206	NP_034058.2	A2AJY7	A2AJY7_MOUSE Collagen alpha-1(XV) chain	-0.5	-0.5	-0.5	1.5	0.0512186	0.056107	0.0536904	0.838984
Core matrisome	Collagens	Col18a1	4	collagen, type XVIII, alpha 1	endostatin	MGI:88451	D3Z556:D3Z5C2:E9QPX1:P39061	XP_006513236.1:NP_001103461.1:NP_034059.2	E9QPX1	E9QPX1_MOUSE Collagen alpha-1(XVIII) chain	0.367147	-1.29556	-0.150506	1.07892	0.0468885	0.0862775	0.0609408	0.805893
Core matrisome	Collagens	Col1a1	4	collagen, type I, alpha 1	Col1a-1|Cola-1|Cola1|Mov-13|Mov13	MGI:88467	P11087:Q60785:Q99LL6	NP_031768.2	P11087	CO1A1_MOUSE Collagen alpha-1(I) chain	0.297375	-0.742115	-0.8411	1.28584	0.0171639	0.018237	0.0162629	0.948336
Core matrisome	Collagens	Col1a2	4	collagen, type I, alpha 2	AA960264|AI325291|Col1a-2|Cola-2|Cola2|oim	MGI:88468	E0CXI2:Q01149:Q3TP88:Q3TU64:Q3TUE2:Q3TX57:Q91VL4	NP_031769.2:NP_031769.2	Q3TX57	Q3TX57_MOUSE Procollagen, type I, alpha 2	0.418463	-0.754926	-0.880189	1.21665	0.025985	0.0273313	0.0242655	0.922418
Core matrisome	Collagens	Col2a1	4	collagen, type II, alpha 1	Col2|Col2a|Col2a-1|Del1|Dmm|MGC90638	MGI:88452	D3Z7T2:P28481	NP_001106987.2:NP_112440.2	P28481	CO2A1_MOUSE Collagen alpha-1(II) chain	0.550302	-0.308863	-1.25488	1.01344	0.0979496	0.0730222	0.0723648	0.756663
Core matrisome	Collagens	Col4a1	2	collagen, type IV, alpha 1	Bru|Col4a-1|Del(8)44H|Raw|Svc	MGI:88454	P02463	NP_034061.2	A0A1B0GRC0	A0A1B0GRC0_MOUSE Collagen alpha-1(IV) chain (Fragment)	-0.312561	-1.23598	1.07063	0.477919	0.074981	0.529541	0.191376	0.204103
Core matrisome	Collagens	Col4a2	4	collagen, type IV, alpha 2	AU019502|Col4a-2|MGC7371|canstatin	MGI:88455	B2RQQ8:D3YV27:P08122	NP_034062.3:NP_034062.3	B2RQQ8	B2RQQ8_MOUSE Collagen, type IV, alpha 2	-0.576861	-0.856171	0.0429388	1.39009	0.0679471	0.119499	0.0962904	0.716264
Core matrisome	Collagens	Col5a2	4	collagen, type V, alpha 2	1110014L14Rik|D230017N05	MGI:88458	Q3U962:Q8BNA3	NP_031763.2	Q8BNA3	Q8BNA3_MOUSE Putative uncharacterized protein	0.0481794	-0.722802	-0.722802	1.39742	0.00881436	0.00974708	0.00873375	0.972705
Core matrisome	Collagens	Col6a1	4	collagen, type VI, alpha 1	AI747156|Col6a-1	MGI:88459	B0LAD9:Q04857:Q8BT34:Q8C6Y0:Q99LW4	NP_034063.1:NP_034063.1	Q04857	CO6A1_MOUSE Collagen alpha-1(VI) chain	0.50116	-0.770983	-0.894171	1.16399	0.0330838	0.0348368	0.0307586	0.901321
Core matrisome	Collagens	Col6a2	4	collagen, type VI, alpha 2	Col6a-2|MGC36205	MGI:88460	D3Z7D5:Q02788	XP_006513240.1:NP_666119.1	Q02788	CO6A2_MOUSE Collagen alpha-2(VI) chain	0.808585	-0.777403	-0.94869	0.917508	0.0714059	0.0736681	0.0644911	0.790435
Core matrisome	Collagens	Col6a3	4	collagen, type VI, alpha 3	AI507288|Col6a-3	MGI:88461	D3YWD1:E9PWQ3:J3QQ16:O88493:O88494:Q05504:Q66K11:Q80VJ0:Q99K31:Q9Z0I9	NP_001229938.1:NP_001229937.1	J3QQ16	J3QQ16_MOUSE Collagen, type VI, alpha 3	0.0801169	-0.315276	-1.07961	1.31477	0.0552602	0.0437431	0.0438827	0.857114
Core matrisome	Collagens	Col6a5	4	predicted gene 7455	Col29a1|Col6a5|EG665033|Gm7455	MGI:3648134	A6H584	NP_001161395.1	A0A140T8W1	A0A140T8W1_MOUSE Collagen alpha-5(VI) chain	1.47917	-0.610479	-0.610479	-0.258216	0.200319	0.214666	0.183733	0.401282
Core matrisome	Collagens	Col6a6	4	collagen, type VI, alpha 6	E330019B14|E330026B02Rik	MGI:2444259	B9EK79:E9Q6A6:Q8C6K9	NP_001096077.1:NP_766515.2	E9Q6A6	E9Q6A6_MOUSE Collagen alpha-6(VI) chain	1.5	-0.5	-0.5	-0.5	0.219787	0.232969	0.202015	0.345229
Core matrisome	ECM Glycoproteins	Agrn	4	agrin	Agrin	MGI:87961	A2ASQ1:M0QWP1:O08860:Q52L98:Q5EBX5:Q6PCM6:Q80V56:Q8K326:Q91XS3:Q99KT4:Q9ERP2:Z4YJS5:Z4YK85	NP_067617.3	Q5EBX5	Q5EBX5_MOUSE Mini-agrin	-0.474488	-1.05019	0.257541	1.26714	0.0735596	0.164535	0.116962	0.644943
Core matrisome	ECM Glycoproteins	Creld2	1	cysteine-rich with EGF-like domains 2	5730592L21Rik|C85758	MGI:1923987	Q9CYA0	NP_083996.1	Q9CYA0	CREL2_MOUSE Cysteine-rich with EGF-like domain protein 2	-0.812594	1.23613	0.38906	-0.812594	0.579912	0.0886045	0.292129	0.0393546
Core matrisome	ECM Glycoproteins	Ecm1	1	extracellular matrix protein 1	AI663821|p85	MGI:103060	B7ZNR0:D3YV22:D3YV64:D3YZV0:D3Z038:D3Z0U9:D3Z772:F8WI14:Q3TDX7:Q3TXB7:Q61508	NP_001239582.1:NP_001239582.1:NP_031925.2:NP_031925.2	Q3TXB7	Q3TXB7_MOUSE Putative uncharacterized protein	-0.949951	1.16349	0.493679	-0.707221	0.46002	0.102848	0.394939	0.0421936
Core matrisome	ECM Glycoproteins	Eln	4	elastin	AI385707|AI480567|E030024M20Rik	MGI:95317	P54320	NP_031951.2	Q9ESZ9	Q9ESZ9_MOUSE ELN (Fragment)	-0.0594881	-0.686721	-0.686721	1.43293	0.0111059	0.0122679	0.0111057	0.96552
Core matrisome	ECM Glycoproteins	Emilin1	4	elastin microfibril interfacer 1	5830419M17Rik|AW229038|BB105748|EMILIN-1|gp115	MGI:1926189	Q3U254:Q3USG5:Q3UUU0:Q99K41	NP_598679.1	Q99K41	EMIL1_MOUSE EMILIN-1	-0.387947	-0.892743	-0.144647	1.42534	0.0426681	0.0677384	0.0552394	0.834354
Core matrisome	ECM Glycoproteins	Fbln2	4	fibulin 2	5730577E14Rik	MGI:95488	D3Z5B0:D3Z5S2:P37889:Q3TGL4:Q99K58	NP_032018.2:XP_006505593.1:NP_001074906.1	Q99K58	Q99K58_MOUSE Fibulin 2	-0.665628	-0.665628	-0.117875	1.44913	0.0719028	0.104516	0.0925428	0.731039
Core matrisome	ECM Glycoproteins	Fbln5	4	fibulin 5	A55|DANCE|EVEC	MGI:1346091	Q9WVH9	NP_035942.1	Q9WVH9	FBLN5_MOUSE Fibulin-5	1.37498	-0.740949	-0.740949	0.106923	0.166975	0.181229	0.153448	0.498348
Core matrisome	ECM Glycoproteins	Fbn1	4	fibrillin 1	AI536462|B430209H23|Fib-1|Tsk	MGI:95489	A2AQ53:O88840:Q3TNW1:Q3TRZ5:Q60784:Q61554:Q7TMG6:Q99L19	NP_032019.2:XP_006498810.1	Q61554	FBN1_MOUSE Fibrillin-1	1.45674	-0.654179	-0.654179	-0.148379	0.190856	0.205395	0.175053	0.428696
Core matrisome	ECM Glycoproteins	Fga	1	fibrinogen alpha chain	ENSMUSG00000059807|Fib	MGI:1316726	E9PV24:Q99K47	NP_001104518.1:NP_034326.1	E9PV24	FIBA_MOUSE Fibrinogen alpha chain	-0.525899	1.49167	-0.356416	-0.609356	0.97866	0.00547421	0.0114263	0.00443914
Core matrisome	ECM Glycoproteins	Fgb	1	fibrinogen beta chain	2510049G14Rik	MGI:99501	Q3TGR2:Q8K0E8	NP_862897.1:NP_862897.1	Q3TGR2	Q3TGR2_MOUSE Fibrinogen, B beta polypeptide, isoform CRA_a	-0.639835	1.46454	-0.182483	-0.642219	0.968678	0.00782989	0.0178843	0.00560735
Core matrisome	ECM Glycoproteins	Fgg	1	fibrinogen gamma chain	3010002H13Rik|AI256424	MGI:95526	Q3UEM7:Q3UER8:Q8VCM7	NP_598623.1:XP_006502484.1:NP_598623.1	Q3UEM7	Q3UEM7_MOUSE Putative uncharacterized protein	-0.651879	1.46698	-0.194428	-0.620669	0.972624	0.00683782	0.0155775	0.00496048
Core matrisome	ECM Glycoproteins	Fgl1	3	fibrinogen-like protein 1	MGC37822|Mfire1	MGI:102795	Q0P684:Q71KU9:Q8BUL3	NP_663569.2	A0A0R4J0E1	A0A0R4J0E1_MOUSE Fibrinogen-like protein 1	-0.848746	0.344493	1.26055	-0.756293	0.030299	0.110204	0.847385	0.0121129
Core matrisome	ECM Glycoproteins	Fn1	3	fibronectin 1	E330027I09|Fn|Fn-1|MGC117493	MGI:95566	B7ZNJ1:B9EHT6:P11276:Q3TBB4:Q3TCF1:Q3TCL7:Q3UGY5:Q3UH17:Q3UHL6:Q3UHR1:Q3UZF9:Q4KL80:Q8R3F3:Q99KD0	NP_001263342.1:NP_001263340.1:NP_034363.1:NP_001263339.1:NP_001263342.1:NP_001263337.1:NP_001263341.1:NP_001263338.1:NP_001263339.1:NP_001263341.1:NP_001263337.1:NP_034363.1	Q3UHL6	Q3UHL6_MOUSE Fibronectin	-1.4512	0.653752	0.671376	0.126068	0.203162	0.180488	0.538752	0.0775968
Core matrisome	ECM Glycoproteins	Igfbp1	1	insulin-like growth factor binding protein 1	-	MGI:96436	P47876:Q91WV8	NP_032367.3	P47876	IBP1_MOUSE Insulin-like growth factor-binding protein 1	-0.787894	1.29627	0.279518	-0.787894	0.685958	0.069585	0.210295	0.0341621
Core matrisome	ECM Glycoproteins	Lama1	1	laminin, alpha 1	AA408497|Lama	MGI:99892	F8VQ40:P19137	NP_032506.2:NP_032506.2	F8VQ40	F8VQ40_MOUSE Laminin subunit alpha-1	-0.5	1.5	-0.5	-0.5	0.964718	0.00907328	0.0179193	0.00828934
Core matrisome	ECM Glycoproteins	Lama5	4	laminin, alpha 5	AA408760|AA408762|AI853660|[a]5|laminin-511|mKIAA0	MGI:105382	Q3TZ05:Q61001:Q80VE8:Q8R3Y7	NP_001074640.1:NP_001074640.1	Q61001	LAMA5_MOUSE Laminin subunit alpha-5	0.238789	-0.749442	-0.805553	1.31621	0.0132621	0.0143402	0.0127594	0.959638
Core matrisome	ECM Glycoproteins	Lamb2	4	laminin, beta 2	AW211941|Lamb-2|Lams	MGI:99916	Q3USI2:Q61292	NP_032509.2:NP_032509.2:XP_006511711.1	Q61292	LAMB2_MOUSE Laminin subunit beta-2	1.48632	-0.586237	-0.595159	-0.30492	0.204658	0.218034	0.187282	0.390027
Core matrisome	ECM Glycoproteins	Lamc1	4	laminin, gamma 1	Lamb2	MGI:99914	F6SFQ3:F6TLW1:F8VQJ3:P02468:Q3TRH4:Q3UFZ9:Q3UNG0:Q3URV4:Q6PHM1	NP_034813.2	F8VQJ3	F8VQJ3_MOUSE Laminin subunit gamma-1	0.348785	-0.971035	-0.622107	1.24436	0.0163388	0.0209337	0.0173083	0.945419
Core matrisome	ECM Glycoproteins	Lrg1	3	leucine-rich alpha-2-glycoprotein 1	1300008B03Rik|2310031E04Rik|Lrg|Lrhg|MGC102387	MGI:1924155	Q91XL1	NP_084072.1	Q91XL1	Q91XL1_MOUSE Leucine-rich HEV glycoprotein	-0.763123	0.278804	1.29635	-0.812029	0.0385601	0.169585	0.775518	0.0163372
Core matrisome	ECM Glycoproteins	Mfap4	4	microfibrillar-associated protein 4	1110007F23Rik	MGI:1342276	Q9D1H9	NP_083844.1:XP_006534485.1	Q9D1H9	MFAP4_MOUSE Microfibril-associated glycoprotein 4	-0.743153	-0.743153	0.114308	1.372	0.0870545	0.152683	0.127548	0.632714
Core matrisome	ECM Glycoproteins	Mfge8	2	milk fat globule-EGF factor 8 protein	AA408458|AI325141|MFG-E8|Mfgm|P47|SED1|lactadherin	MGI:102768	P21956:Q3TDU5	NP_032620.2:NP_001038954.1	P21956	MFGM_MOUSE Lactadherin	-0.5	-0.5	1.5	-0.5	0.00677254	0.945308	0.0417963	0.00612296
Core matrisome	ECM Glycoproteins	Nid1	1	nidogen 1	A630025O17|Nid|entactin|entactin-1|nidogen-1	MGI:97342	P10493	NP_035047.2	P10493	NID1_MOUSE Nidogen-1	-1.26487	1.02818	-0.278489	0.515178	0.490842	0.125295	0.235568	0.148295
Core matrisome	ECM Glycoproteins	Nid2	4	nidogen 2	AW547149|Ly111|NID-2|entactin-2|nidogen-2	MGI:1298229	O88322:Q3TPN0:Q3US45:Q3V4C0:Q8C6Z2:Q8R5G0	NP_032721.2:NP_032721.2:NP_032721.2:NP_032721.2	Q8R5G0	Q8R5G0_MOUSE Nidogen 2 protein	-0.522083	-0.729132	-0.214937	1.46615	0.0518383	0.0734476	0.0640235	0.810691
Core matrisome	ECM Glycoproteins	Postn	4	periostin, osteoblast specific factor	AI747096|OSF-2|Osf2|PLF|PN|Periostin|peri	MGI:1926321	F7C9H0:Q3U4U1:Q62009:Q6GUA3	NP_001185694.1:NP_001185695.1:NP_056599.1:XP_006501716.1:XP_006501717.1	A0A097BW18	A0A097BW18_MOUSE Periostin isoform M1	0.93308	-1.07042	-0.629228	0.766571	0.0799654	0.105306	0.0833904	0.731338
Core matrisome	ECM Glycoproteins	Tgfbi	4	transforming growth factor, beta induced	68kDa|AI181842|AI747162|Beta-ig|MGC150270|big-h3	MGI:99959	A1L353:A1L354:P82198:Q3TAY9:Q3TDZ5:Q3UBG4:Q3UXJ2	NP_033395.1:NP_033395.1	Q3TDZ5	Q3TDZ5_MOUSE Putative uncharacterized protein (Fragment)	-0.111567	-0.219924	-1.03514	1.36663	0.0669372	0.0509955	0.0526611	0.829406
Core matrisome	ECM Glycoproteins	Thbs1	1	thrombospondin 1	TSP-1|TSP1|Thbs-1|tbsp1	MGI:98737	P35441:Q3TP59:Q3TPD3:Q3TR40:Q80YQ1:Q8CGB2	XP_006499215.1:NP_035710.2	Q3TR40	Q3TR40_MOUSE Putative uncharacterized protein	0.0079452	1.37103	-0.398433	-0.980543	0.771016	0.0641202	0.114513	0.0503512
Core matrisome	ECM Glycoproteins	Tinagl1	2	tubulointerstitial nephritis antigen-like 1	1110021J17Rik|AZ-1|AZ1|Arg1|Lcn7|TARP|Tinagl	MGI:2137617	H3BJ97:H3BKM8:Q4FJX7:Q99JR5	NP_001161805.1:NP_075965.2	Q4FJX7	Q4FJX7_MOUSE Lcn7 protein	0.941407	-1.33994	0.54488	-0.146347	0.122632	0.369458	0.199863	0.308047
Core matrisome	ECM Glycoproteins	Tnc	4	tenascin C	AI528729|C130033P17Rik|Hxb|MGC144208|MGC144209|TN|	MGI:101922	Q148T4:Q148T5:Q80YX0:Q80YX1:Q8C9Z1:Q9WUU4	NP_035737.2:XP_006537840.1:NP_035737.2:XP_006537837.1:NP_035737.2	Q80YX0	Q80YX0_MOUSE Tenascin	-0.684693	-0.0652353	-0.684693	1.43462	0.120713	0.0949161	0.104535	0.679836
Core matrisome	ECM Glycoproteins	Tnxb	4	tenascin XB	TN-MHC|Tnx|tenascin-X	MGI:1932137	A1L0S4:E9Q2T3:O35452:Q3TAQ2:Q3V5L4:Q62308	NP_112453.2	Q3V5L4	Q3V5L4_MOUSE Tenascin-X	0.460323	0.220363	-1.46014	0.779451	0.212395	0.107969	0.120116	0.559519
Core matrisome	ECM Glycoproteins	Tsku	3	tsukushin	9530051K01Rik|E2ig4|Lrrc54|Tsk	MGI:2443855	Q08EE6:Q8CBR6	NP_001019790.1:NP_001162011.1:NP_001162012.1:NP_001162013.1:XP_006507895.1:XP_006507896.1:XP_006507897.1:XP_006507898.1:XP_006507899.1:XP_006507900.1:NP_001019790.1:NP_001162011.1:NP_001162012.1:NP_001162013.1:XP_006507895.1:XP_006507896.1:XP_006507897.1:XP_006507898.1:XP_006507899.1:XP_006507900.1	Q08EE6	Q08EE6_MOUSE Leucine rich repeat containing 54, isoform CRA_a	-0.842716	1.12495	0.560479	-0.842716	0.40983	0.112361	0.435743	0.0420661
Core matrisome	ECM Glycoproteins	Vtn	3	vitronectin	AI256434|Vn	MGI:98940	P29788	NP_035837.1	P29788	VTNC_MOUSE Vitronectin	-0.970105	0.439235	1.19416	-0.66329	0.0235968	0.0635993	0.904137	0.00866673
Core matrisome	ECM Glycoproteins	Vwa5a	3	von Willebrand factor A domain containing 5A	5830475I06Rik|AW552491|BCSC-1|E130119J22|Loh11cr2a	MGI:1915026	D3Z671:F6TIL5:Q99KC8	NP_001139429.1:NP_766355.3	Q99KC8	VMA5A_MOUSE von Willebrand factor A domain-containing protein 5A	-1.36785	-0.124306	0.757339	0.734821	0.14071	0.315275	0.365205	0.17881
Core matrisome	ECM Glycoproteins	Vwf	1	Von Willebrand factor homolog	6820430P06Rik|AI551257|B130011O06Rik|C630030D09|F8	MGI:98941	A2VCN5:E9QPU1:Q2I0J7:Q2I0J8:Q3TD35:Q3TPE1:Q3U017:Q8CIZ8:S4R195	XP_006505980.1:NP_035838.3	Q2I0J8	Q2I0J8_MOUSE VWF	-0.983054	1.36855	-0.400546	0.0150451	0.794356	0.0504968	0.104303	0.0508443
Core matrisome	Proteoglycans	Aspn	2	asporin	4631401G09Rik|AA986886|Plap1|Slrr1c	MGI:1913945	A6H6K1:Q99MQ4:Q9CTL6	NP_001165952.1:NP_079987.2:NP_001165952.1:NP_079987.2	A6H6K1	A6H6K1_MOUSE Aspn protein	-0.5	-0.5	1.5	-0.5	0.00677254	0.945308	0.0417963	0.00612296
Core matrisome	Proteoglycans	Bgn	4	biglycan	BG|DSPG1|PG-S1|PGI|SLRR1A	MGI:88158	P28653:Q3TAF9:Q3TNY9:Q3UXK8:Q6PG76:Q7TMW3	NP_031568.2:NP_031568.2	Q3TNY9	Q3TNY9_MOUSE Biglycan	-0.0238463	-0.854009	-0.531842	1.4097	0.00853169	0.0108705	0.00928737	0.97131
Core matrisome	Proteoglycans	Dcn	4	decorin	DC|DSPG2|PG40|PGII|PGS2|SLRR1B|mDcn	MGI:94872	P28654:Q3TSV1:Q3UKR1:Q6LAK9	NP_001177380.1:NP_031859.1:NP_001177380.1:NP_031859.1	Q3UKR1	Q3UKR1_MOUSE Decorin	0.335848	-0.743275	-0.857359	1.26479	0.0198287	0.0209424	0.0186668	0.940562
Core matrisome	Proteoglycans	Hspg2	4	perlecan (heparan sulfate proteoglycan 2)	AI852380|Pcn|Plc|per	MGI:96257	B1B0C7:E9PZ16:Q05793:Q2XQV0:Q3UHH3:Q52KG8:Q5RKM8	NP_032331.2:NP_032331.2:NP_032331.2:NP_032331.2:NP_032331.2	E9PZ16	E9PZ16_MOUSE Basement membrane-specific heparan sulfate proteoglycan core protein	-0.920949	-0.162776	-0.335101	1.41883	0.132968	0.129789	0.140349	0.596894
Core matrisome	Proteoglycans	Lum	4	lumican	Ldc|SLRR2D	MGI:109347	P51885	NP_032550.2	P51885	LUM_MOUSE Lumican	0.0522216	-0.89501	-0.538054	1.38084	0.0078195	0.0101056	0.00852523	0.97355
Core matrisome	Proteoglycans	Ogn	4	osteoglycin	3110079A16Rik|OG|OIF|SLRR3A|mimecan|mimican	MGI:109278	Q543C5:Q62000	NP_032786.1:NP_032786.1	Q543C5	Q543C5_MOUSE Osteoglycin	0.12924	-1.21899	-0.127283	1.21703	0.0369603	0.0673038	0.0487104	0.847025
Core matrisome	Proteoglycans	Prelp	4	proline arginine-rich end leucine-rich repeat	7330409J17Rik|SLRR2A	MGI:2151110	Q543S0:Q8CAZ9:Q9JK53	NP_473418.3:XP_006529147.1:XP_006529148.1:NP_473418.3:NP_473418.3:XP_006529147.1:XP_006529148.1	Q8CAZ9	Q8CAZ9_MOUSE Putative uncharacterized protein	-0.418298	-0.68218	-0.386279	1.48676	0.0369988	0.0468366	0.0419881	0.874177
Core matrisome	Proteoglycans	Prg2	4	proteoglycan 2, bone marrow	MBP|MGC130327|mMBP|mMBP-1	MGI:103294	Q545D8:Q61878	NP_032946.1:NP_032946.1	Q545D8	Q545D8_MOUSE Proteoglycan 2, bone marrow	0.150518	-0.953873	-0.532341	1.3357	0.00949581	0.0126015	0.0104297	0.967473
Core matrisome	Proteoglycans	Prg4	1	proteoglycan 4 (megakaryocyte stimulating factor, articular superficial zone protein)	CACP|DOL54|JCAP|MGC161183|MSF|SZP|lubricin	MGI:1891344	A1L3C5:E0CXA1:E0CY90:E0CZ58:E9QQ17:E9QQ18:Q9JM99	NP_067375.3:NP_001103616.1	Q9JM99	PRG4_MOUSE Proteoglycan 4	-0.83577	1.15667	0.514869	-0.83577	0.454395	0.107126	0.396422	0.0420569
Matrisome-associated	ECM-affiliated Proteins	Anxa1	1	annexin A1	Anx-1|Anx-A1|C430014K04Rik|Lpc-1|Lpc1	MGI:96819	B7STB7:P10107:Q3U5N9:Q3US43:Q4FJV4:Q4FK88	NP_034860.2:NP_034860.2	Q4FJV4	Q4FJV4_MOUSE Annexin	-1.36308	0.887506	-0.109532	0.585106	0.409969	0.148294	0.278803	0.162934
Matrisome-associated	ECM-affiliated Proteins	Anxa11	2	annexin A11	A830099O17Rik|Anx11	MGI:108481	D3Z7U0:P97384	NP_038497.2:XP_006518514.1	P97384	ANX11_MOUSE Annexin A11	-0.0585176	-1.00435	1.37494	-0.312075	0.0406102	0.76678	0.134283	0.0583274
Matrisome-associated	ECM-affiliated Proteins	Anxa2	3	annexin A2	AW215814|Cal1h	MGI:88246	B0V2N5:B0V2N7:B0V2N8:P07356:Q3UCD3:Q542G9:Q99KH3:Q9CZI7	NP_031611.1:XP_006510859.1:NP_031611.1:XP_006510859.1	Q542G9	Q542G9_MOUSE Annexin	-1.49174	0.640236	0.459438	0.392068	0.256872	0.192763	0.431992	0.118373
Matrisome-associated	ECM-affiliated Proteins	Anxa3	1	annexin A3	Anx3	MGI:1201378	O35639:Q3TET3:Q3TFK4:Q3TLP4:Q3U737:Q8C1X9	NP_038498.2:XP_006534797.1	Q8C1X9	Q8C1X9_MOUSE Annexin	-0.557543	1.49847	-0.493396	-0.447534	0.967601	0.00827197	0.0165027	0.00762469
Matrisome-associated	ECM-affiliated Proteins	Anxa4	1	annexin A4	AI265406|AIV|AW106930|Anx4|Xanx-4	MGI:88030	D3Z0S1:F7ANV6:P97429:Q7TMN7:Q8BSL2:Q9R0V2:S4R1F2	NP_038499.2:XP_006505460.1:XP_006505461.1:XP_006505462.1	Q7TMN7	Q7TMN7_MOUSE Annexin	-0.265985	1.47294	-0.728623	-0.478333	0.876751	0.0321247	0.056898	0.0342268
Matrisome-associated	ECM-affiliated Proteins	Anxa5	1	annexin A5	Anx5|R74653	MGI:106008	P48036	NP_033803.1:XP_006535439.1	P48036	ANXA5_MOUSE Annexin A5	-0.686449	1.44192	-0.664352	-0.0911149	0.859654	0.0349256	0.0653514	0.0400694
Matrisome-associated	ECM-affiliated Proteins	Anxa6	1	annexin A6	AW107198|Anx6|AnxVI|Cabm|Camb	MGI:88255	F8WIT2:P14824:Q3TT26:Q3TUI1:Q3UDK4:Q3UI56:Q8CEX0:Q99JX6	NP_001103681.1:NP_001103681.1:NP_038500.2:NP_001103681.1:NP_001103681.1:NP_038500.2	Q3UI56	Q3UI56_MOUSE Annexin	-0.5	1.5	-0.5	-0.5	0.962114	0.00973601	0.0191382	0.00901186
Matrisome-associated	ECM-affiliated Proteins	Anxa7	3	annexin A7	AI265384|AI316497|Anx7|synexin	MGI:88031	Q07076:Q3TJ49:Q3UYL7:Q8BP75:Q8CCV9:Q922A2	NP_001104264.1:NP_033804.2:NP_001104264.1:NP_033804.2:NP_033804.2	Q922A2	Q922A2_MOUSE Annexin	-1.20996	0.296091	1.17483	-0.260958	0.0466225	0.1496	0.781063	0.0227148
Matrisome-associated	ECM-affiliated Proteins	Clec4f	4	C-type lectin domain family 4, member f	Clecsf13|D18063|KUCR_MOUSE|Kclr	MGI:1859834	P70194	NP_058031.2	A0A0R4IZZ5	A0A0R4IZZ5_MOUSE C-type lectin domain family 4 member F	-0.288427	-1.24474	0.456644	1.07652	0.079563	0.228367	0.13918	0.552889
Matrisome-associated	ECM-affiliated Proteins	Clec4g	4	C-type lectin domain family 4, member g	4930572L20Rik	MGI:1923113	F6T066:Q8BNX1	NP_083741.1	Q8BNX1	CLC4G_MOUSE C-type lectin domain family 4 member G	0.465565	-0.614125	-1.02004	1.1686	0.042781	0.0401051	0.0370023	0.880112
Matrisome-associated	ECM-affiliated Proteins	Colec12	1	collectin sub-family member 12	CL-P1|SRCL|Scara4	MGI:2152907	Q8K4Q8	NP_569716.2	Q8K4Q8	COL12_MOUSE Collectin-12	-1.14497	1.28543	-0.186061	0.0456025	0.699455	0.0728252	0.163469	0.0642509
Matrisome-associated	ECM-affiliated Proteins	Gpc4	2	glypican 4	9530073D23Rik|AF311610|AI385680|AI661372|K-glypica	MGI:104902	P51655	NP_032176.2	P51655	GPC4_MOUSE Glypican-4	-0.439997	-0.709961	1.48084	-0.330879	0.00925023	0.93545	0.0449178	0.0103817
Matrisome-associated	ECM-affiliated Proteins	Hpx	2	hemopexin	Hpxn|hx	MGI:105112	Q91X72	NP_059067.2	Q91X72	HEMO_MOUSE Hemopexin	-0.62939	-0.253859	1.47829	-0.595043	0.0204729	0.780577	0.18414	0.0148104
Matrisome-associated	ECM-affiliated Proteins	Lgals1	4	lectin, galactose binding, soluble 1	AA410090|Gal-1|Galbp|L-14.5|L14|Lect14|galectin-1	MGI:96777	P16045	NP_032521.1	P16045	LEG1_MOUSE Galectin-1	1.18005	-0.53887	-1.06609	0.424916	0.154135	0.136313	0.124544	0.585008
Matrisome-associated	ECM-affiliated Proteins	Lgals2	4	lectin, galactose-binding, soluble 2	2200008F12Rik|AI324147	MGI:895068	Q8K1I1:Q9CQW5	NP_079898.2	Q8K1I1	Q8K1I1_MOUSE Galectin	0.25976	-0.78301	-0.78301	1.30626	0.0128821	0.0142627	0.0125595	0.960296
Matrisome-associated	ECM-affiliated Proteins	Lgals3	4	lectin, galactose binding, soluble 3	GBP|L-34|Mac-2|gal3	MGI:96778	D3YVT4:D3YZJ2:P16110:Q3V471:Q61357:Q8C253	NP_001139425.1:NP_034835.1	Q3V471	Q3V471_MOUSE Galectin (Fragment)	-0.763249	-0.782077	0.219586	1.32574	0.0920564	0.17778	0.143427	0.586736
Matrisome-associated	ECM-affiliated Proteins	Lgals4	2	lectin, galactose binding, soluble 4	galectin-4	MGI:107536	A5XZ78:A5XZ79:Q3UL35:Q52LA0:Q8K419	NP_034836.1:NP_034836.1	A0A140LHI8	A0A140LHI8_MOUSE Galectin	0.216233	-1.45157	0.821579	0.413758	0.0898956	0.415575	0.181518	0.313011
Matrisome-associated	ECM-affiliated Proteins	Lgals8	1	lectin, galactose binding, soluble 8	1200015E08Rik|AI326142|D13Ertd524e|Lgals-8	MGI:1928481	A8DIL0:Q3U2W5:Q542M5:Q8C6H0:Q9JL15	NP_001277984.1:NP_001277989.1:XP_006516775.1:NP_001185972.1:NP_001277984.1:NP_001277986.1:NP_001277989.1:NP_061374.1:XP_006516777.1:XP_006516778.1:NP_001277984.1:NP_001277986.1:NP_001277989.1:NP_001185972.1:NP_061374.1:XP_006516777.1:XP_006516778.1	Q542M5	Q542M5_MOUSE Galectin	0.2791	1.24559	-0.439661	-1.08503	0.655767	0.100532	0.162694	0.0810065
Matrisome-associated	ECM-affiliated Proteins	Lgals9	1	lectin, galactose binding, soluble 9	AA407335|AI194909|AI265545|LGALS35|Lgals5|gal-9|ga	MGI:109496	B1AQR8:G3X9T7:O08573:Q99L83	NP_034838.2:NP_001152773.1:NP_034838.2	B1AQR8	B1AQR8_MOUSE Galectin	-1.31877	0.886083	-0.220755	0.653438	0.416077	0.144734	0.258971	0.180217
Matrisome-associated	ECM-affiliated Proteins	Lgalsl	1	RIKEN cDNA 1110067D22 gene	A530071M23|Grpa|Hspc159|1110067D22Rik	MGI:1916114	Q8VED9	NP_776113.1	Q8VED9	LEGL_MOUSE Galectin-related protein	-0.5	1.5	-0.5	-0.5	0.964718	0.00907328	0.0179193	0.00828934
Matrisome-associated	ECM-affiliated Proteins	Lman1	1	lectin, mannose-binding, 1	P58|MR60|gp58|F5F8D|MCFD1|ERGIC53|AI326273|AU04378	MGI:1917611	D3Z5B9:Q3U944:Q9D0F3	NP_001165533.1:NP_081676.1	Q9D0F3	LMAN1_MOUSE Protein ERGIC-53	-1.02026	1.37445	-0.116908	-0.237278	0.826762	0.0413615	0.100392	0.0314843
Matrisome-associated	ECM-affiliated Proteins	Mbl1	1	mannose-binding lectin (protein A) 1	MBL-A|MBP-A|S-MBP	MGI:96923	P39039	NP_034905.1:XP_006518732.1:XP_006518733.1	P39039	MBL1_MOUSE Mannose-binding protein A	-0.5	1.5	-0.5	-0.5	0.964718	0.00907328	0.0179193	0.00828934
Matrisome-associated	ECM-affiliated Proteins	Mbl2	2	mannose-binding lectin (protein C) 2	L-MBP|MBL|MBL-C|MBP-C	MGI:96924	P41317:Q3UEK1	NP_034906.1:XP_006526793.1:NP_034906.1:XP_006526793.1	Q3UEK1	Q3UEK1_MOUSE Mannose binding lectin (C), isoform CRA_b	-0.925351	-0.699157	1.22176	0.402746	0.064816	0.587541	0.244962	0.102681
Matrisome-associated	ECM-affiliated Proteins	Plxnb1	2	plexin B1	2900002G15Rik|AU042020|mKIAA0407	MGI:2154238	B2RWT9:D3YUD0:Q8CJH3	NP_766363.2:NP_766363.2:XP_006512138.1:XP_006512139.1:XP_006512140.1:XP_006512141.1:XP_006512142.1:XP_006512143.1	Q8CJH3	PLXB1_MOUSE Plexin-B1	-0.304185	-1.19051	1.17926	0.315429	0.0648352	0.605345	0.181127	0.148692
Matrisome-associated	ECM-affiliated Proteins	Plxnb2	4	plexin B2	1110007H23Rik|Debt|mKIAA0315	MGI:2154239	B2RXS4:Q8K2J5:Q99LF0	NP_001152993.1:NP_001271435.1:NP_620088.2:XP_006520475.1:XP_006520476.1:XP_006520477.1	B2RXS4	PLXB2_MOUSE Plexin-B2	1.46528	-0.519295	-0.733597	-0.212391	0.207041	0.202564	0.179086	0.411309
Matrisome-associated	ECM-affiliated Proteins	Sdc1	4	syndecan 1	AA408134|AA409076|CD138|Sstn|Synd|Synd1|syn-1	MGI:1349162	E0CYT6:P18828:Q3THY2:Q3V1F2	NP_035649.1:NP_035649.1	Q3V1F2	Q3V1F2_MOUSE Syndecan	1.23049	-0.814556	-0.814556	0.398626	0.135677	0.148419	0.125357	0.590546
Matrisome-associated	ECM-affiliated Proteins	Sdc4	1	syndecan 4	AA959608|AW108331|Synd4|ryudocan|syndecan-4	MGI:1349164	O35988:Q3U5S6:Q3UKZ1:Q99LM6	NP_035651.1:NP_035651.1	Q3UKZ1	Q3UKZ1_MOUSE Syndecan	0.539521	1.13973	-0.839624	-0.839624	0.589121	0.116141	0.166162	0.128575
Matrisome-associated	ECM Regulators	Agt	1	angiotensinogen (serpin peptidase inhibitor, clade A, member 8)	AI265500|AngII|Aogen|Serpina8	MGI:87963	P11859:Q3UTR7:Q8VCN0	NP_031454.3	P11859	ANGT_MOUSE Angiotensinogen	-0.736252	1.42989	-0.0528916	-0.640745	0.9264	0.0178395	0.0440924	0.0116684
Matrisome-associated	ECM Regulators	Ambp	3	alpha 1 microglobulin/bikunin	AI194774|ASPI|HI-30|Intin4|Itil|UTI	MGI:88002	I7HIQ9:Q07456	NP_031469.1	Q07456	AMBP_MOUSE Protein AMBP	-0.758408	0.0466531	1.39735	-0.685598	0.0359195	0.356177	0.588299	0.019605
Matrisome-associated	ECM Regulators	Cpn2	4	carboxypeptidase N, polypeptide 2	1300018K11Rik	MGI:1919006	Q642I5:Q9DBB9	NP_082180.2:XP_006522648.1	Q9DBB9	CPN2_MOUSE Carboxypeptidase N subunit 2	-0.786691	-0.93137	0.721554	0.996507	0.0988033	0.338243	0.212152	0.350802
Matrisome-associated	ECM Regulators	Cst3	2	cystatin C	CysC	MGI:102519	A2APX3:P21460:Q3U5K7:Q9EPX9	NP_034106.2	Q3U5K7	Q3U5K7_MOUSE Cystatin (Fragment)	-0.5	-0.5	1.5	-0.5	0.00677254	0.945308	0.0417963	0.00612296
Matrisome-associated	ECM Regulators	Cstb	3	cystatin B	AA960480|Stfb	MGI:109514	Q62426	NP_031819.1	Q62426	CYTB_MOUSE Cystatin-B	-0.820202	0.42709	1.21331	-0.820202	0.0381219	0.107157	0.841007	0.0137139
Matrisome-associated	ECM Regulators	Ctsa	2	cathepsin A	AU019505|PPCA|Ppgb	MGI:97748	A2A5J6:A2A5J7:A2A5J8:A2A5J9:G3X8T3:P16675:Q544R6:Q9D2D1	NP_032932.2:NP_001033581.1:NP_001033581.1:NP_032932.2:NP_001033581.1:NP_032932.2	Q9D2D1	Q9D2D1_MOUSE Carboxypeptidase	-0.595683	-0.339672	1.4905	-0.555147	0.0137347	0.867482	0.108016	0.0107666
Matrisome-associated	ECM Regulators	Ctsb	2	cathepsin B	-	MGI:88561	P10605:Q3TC17:Q3TVS6:Q6LAF6	NP_031824.1	Q3TVS6	Q3TVS6_MOUSE Putative uncharacterized protein	-0.989416	-0.588664	1.25238	0.325701	0.0615039	0.591453	0.262126	0.0849169
Matrisome-associated	ECM Regulators	Ctsd	2	cathepsin D	CD|CatD	MGI:88562	F6Y6L6:F8WIR1:P18242:Q05BF3:Q3TIR0:Q3TJN3:Q3TWD0:Q3TWL1:Q3TWR6:Q3TXL5:Q3U651:Q3U7I9:Q3U7P0:Q3U8W5:Q3UAQ1:Q3UC89:Q3UCD9:Q3UCW4:Q8C243:Q8VCK2	NP_034113.1:NP_034113.1	Q3U7I9	Q3U7I9_MOUSE Putative uncharacterized protein	-0.890767	-0.840622	0.888442	0.842946	0.0966608	0.407825	0.241762	0.253752
Matrisome-associated	ECM Regulators	Ctsf	2	cathepsin F	AI481912	MGI:1861434	A4FUP7:Q99KQ9:Q9ES93:Q9R013	NP_063914.1	Q99KQ9	Q99KQ9_MOUSE Ctsf protein (Fragment)	1.17754	-0.732281	0.476665	-0.921927	0.173564	0.365132	0.249664	0.21164
Matrisome-associated	ECM Regulators	Ctsg	1	cathepsin G	-	MGI:88563	P28293:Q059V7	NP_031826.1:NP_031826.1	Q059V7	Q059V7_MOUSE Cathepsin G	-0.5	1.5	-0.5	-0.5	0.964718	0.00907328	0.0179193	0.00828934
Matrisome-associated	ECM Regulators	Ctsh	2	cathepsin H	AL022844	MGI:107285	D3YVI3:D3Z437:D7UEQ9:P49935:Q922Q7	NP_031827.2	A0A087WR20	A0A087WR20_MOUSE Pro-cathepsin H (Fragment)	1.19222	-0.711942	0.451383	-0.931664	0.176715	0.360174	0.249991	0.21312
Matrisome-associated	ECM Regulators	Ctsl	3	cathepsin L	1190035F06Rik|Ctsl1|MEP|fs|nkt	MGI:88564	P06797:Q3TNC8:Q3TT75:Q3TVJ1:Q3U5U9:Q3UHZ4:Q3UWH6:Q543M3:Q6LAF5:Q9D0C0	NP_034114.1:XP_006517143.1:XP_006517144.1:NP_034114.1:XP_006517143.1:XP_006517144.1	Q9D0C0	Q9D0C0_MOUSE Putative uncharacterized protein	-0.872448	0.74008	0.983341	-0.850973	0.0960601	0.105838	0.775469	0.0226334
Matrisome-associated	ECM Regulators	Ctsz	3	cathepsin Z	AI787083|AU019819|CTSX|D2Wsu143e	MGI:1891190	Q545I6:Q9ES94:Q9WUU7	NP_071720.1:NP_071720.1	Q545I6	Q545I6_MOUSE Cathepsin Z, isoform CRA_b	-0.604835	0.0638983	1.38487	-0.843934	0.0466764	0.3865	0.542578	0.0242448
Matrisome-associated	ECM Regulators	F10	2	coagulation factor X	Cf10|fX	MGI:103107	D3Z215:D3Z521:D3Z7R3:O88947:Q3TBR2:Q3TDB9:Q3U3V1:Q4FJS7:Q80Y26	NP_031998.3:NP_031998.3:NP_001229297.1:NP_001229297.1	Q4FJS7	Q4FJS7_MOUSE F10 protein	-0.5	-0.5	1.5	-0.5	0.00677254	0.945308	0.0417963	0.00612296
Matrisome-associated	ECM Regulators	F12	1	coagulation factor XII (Hageman factor)	FXII	MGI:1891012	E9Q698:Q80YC5	NP_067464.2	Q80YC5	FA12_MOUSE Coagulation factor XII	-0.797892	1.27406	0.321725	-0.797892	0.645941	0.077072	0.240556	0.0364309
Matrisome-associated	ECM Regulators	F13a1	1	coagulation factor XIII, A1 subunit	1200014I03Rik|AI462306|F13a	MGI:1921395	Q3TBF3:Q3TC79:Q3TDG1:Q3TQH1:Q3V3W7:Q8BH61:Q9DBT1	NP_001159863.1:NP_001159863.1:NP_083060.2	Q3V3W7	Q3V3W7_MOUSE Putative uncharacterized protein	-0.682816	1.48177	-0.302088	-0.496863	0.983972	0.00401696	0.0087852	0.00322615
Matrisome-associated	ECM Regulators	F2	3	coagulation factor II	Cf-2|Cf2|FII|thrombin	MGI:88380	H7BX99:P19221:Q3TJ94	NP_034298.1:NP_034298.1	H7BX99	H7BX99_MOUSE Prothrombin	-1.42239	0.380442	0.901269	0.140677	0.127684	0.217358	0.586904	0.0680539
Matrisome-associated	ECM Regulators	F9	4	coagulation factor IX	AW111646|Cf-9|Cf9	MGI:88384	A0JLY3:P16294	NP_032005.1	A0JLY3	A0JLY3_MOUSE F9 protein (Fragment)	1.03357	-1.11147	-0.549834	0.627733	0.0954894	0.131934	0.102055	0.670521
Matrisome-associated	ECM Regulators	Habp2	1	hyaluronic acid binding protein 2	AI035669|FSAP|HABP|HGFAL|MGC28705|PHBP	MGI:1196378	E9Q092:E9Q0C5:E9QM92:F7B276:F7D2A6:Q3UEI7:Q3V1J8:Q8K0D2	XP_006527077.1:NP_666213.1:NP_666213.1	F7B276	F7B276_MOUSE Hyaluronan-binding protein 2 (Fragment)	-0.748183	1.36499	0.13138	-0.748183	0.812202	0.0438233	0.119538	0.0244366
Matrisome-associated	ECM Regulators	Hrg	2	histidine-rich glycoprotein	AI265597|AW413091|D16jh2|D18020|Hprg|Hrgp	MGI:2146636	Q9ESB3	NP_444406.2	Q9ESB3	HRG_MOUSE Histidine-rich glycoprotein	-0.822476	-0.335788	1.45663	-0.298362	0.0198112	0.795785	0.167643	0.0167609
Matrisome-associated	ECM Regulators	Hyal1	2	hyaluronoglucosaminidase 1	Hya1|Hyal-1	MGI:96298	D3YXU8:D6RFV7:Q91ZJ9	NP_032343.2	D3YXU8	D3YXU8_MOUSE Hyaluronidase	-0.5	-0.5	1.5	-0.5	0.00677254	0.945308	0.0417963	0.00612296
Matrisome-associated	ECM Regulators	Itih1	3	inter-alpha trypsin inhibitor, heavy chain 1	Intin1|Itih-1	MGI:96618	F8WJ05:Q61702:Q8K159:Q91WU7	XP_006518646.1:NP_032432.2	Q61702	ITIH1_MOUSE Inter-alpha-trypsin inhibitor heavy chain H1	-1.29579	0.362607	1.08061	-0.147424	0.0698627	0.166136	0.730837	0.0331645
Matrisome-associated	ECM Regulators	Itih2	3	inter-alpha trypsin inhibitor, heavy chain 2	AI747202|Intin2|Itih-2	MGI:96619	E0CX69:G3X977:Q3UEG7:Q61703:Q8K016	NP_034712.2:NP_034712.2	Q61703	ITIH2_MOUSE Inter-alpha-trypsin inhibitor heavy chain H2	-0.75754	0.0126517	1.40892	-0.664027	0.0351934	0.3988	0.546093	0.0199136
Matrisome-associated	ECM Regulators	Itih3	2	inter-alpha trypsin inhibitor, heavy chain 3	AW108094|Intin3|Itih-3	MGI:96620	E9PVS1:F6ZXJ7:Q61704	NP_032433.2	Q61704	ITIH3_MOUSE Inter-alpha-trypsin inhibitor heavy chain H3	-0.586767	-0.367567	1.49334	-0.539008	0.0117594	0.889899	0.0888732	0.00946831
Matrisome-associated	ECM Regulators	Itih4	3	inter alpha-trypsin inhibitor, heavy chain 4	Itih-4	MGI:109536	A6X935:E9PVD2:E9Q5L2	NP_001152771.1:NP_001276561.1:NP_001276562.1:NP_061216.2:NP_001152771.1:NP_001276561.1	E9PVD2	E9PVD2_MOUSE Inter alpha-trypsin inhibitor, heavy chain 4	-0.796621	0.308192	1.28131	-0.79288	0.0353406	0.142894	0.80719	0.0145754
Matrisome-associated	ECM Regulators	Kng1	2	kininogen 1	Kng|MGC123437	MGI:1097705	D3YTY9:D3Z2B2:O08677	NP_001095882.1:NP_001095881.1:NP_075614.1	D3YTY9	D3YTY9_MOUSE Kininogen-1	-0.735138	-0.101224	1.44277	-0.606411	0.0307837	0.564751	0.384931	0.0195339
Matrisome-associated	ECM Regulators	Kng2	4	kininogen 2	MGC117836|MGC123404	MGI:3027157	E0CYI5:Q6DMP4:Q6S9I0:Q6S9I2:Q6S9I3	NP_001095879.1:NP_001095879.1:NP_001095880.1:NP_958763.1:NP_958763.1	Q6S9I2	Q6S9I2_MOUSE HMW-kininogen-II variant	-0.780116	-0.269863	-0.415055	1.46503	0.103706	0.104053	0.107856	0.684384
Matrisome-associated	ECM Regulators	Masp1	1	mannan-binding lectin serine peptidase 1	AW048060|CCPII|Crarf|Masp1/3	MGI:88492	P98064	NP_032581.2:XP_006521891.1	P98064	MASP1_MOUSE Mannan-binding lectin serine protease 1	-0.5	1.5	-0.5	-0.5	0.964718	0.00907328	0.0179193	0.00828934
Matrisome-associated	ECM Regulators	Mmp19	2	matrix metallopeptidase 19	MGC123370	MGI:1927899	Q2KHP2:Q3UW97:Q9JHI0	NP_067387.1:NP_001157669.1:NP_067387.1	Q3UW97	Q3UW97_MOUSE Matrix metalloproteinase-19	-0.5	-0.5	1.5	-0.5	0.00677254	0.945308	0.0417963	0.00612296
Matrisome-associated	ECM Regulators	Mug2	2	C3 and PZP-like, alpha-2-macroglobulin domain containing 8	Cpamd8	MGI:99836	P28666	NP_032672.2	P28666	MUG2_MOUSE Murinoglobulin-2	-0.97369	-0.582451	1.27902	0.277125	0.0567542	0.614315	0.253172	0.0757586
Matrisome-associated	ECM Regulators	Ngly1	2	N-glycanase 1	1110002C09Rik|PNGase|Png1	MGI:1913276	Q9JI78	NP_067479.2	Q9JI78	NGLY1_MOUSE Peptide-N(4)-(N-acetyl-beta-glucosaminyl)asparagine amidase	-0.319611	-1.24877	1.01712	0.551255	0.0787348	0.495806	0.193191	0.232269
Matrisome-associated	ECM Regulators	Ogfod2	4	2-oxoglutarate and iron-dependent oxygenase domain containing 2	1300006G11Rik|5730405M13Rik|AU041636|AW552395	MGI:1913877	D3YU42:Q9CQ04	XP_006530500.1:NP_079947.1	Q9CQ04	OGFD2_MOUSE 2-oxoglutarate and iron-dependent oxygenase domain-containing protein 2	-0.169383	-0.1944	-1.01547	1.37925	0.0714356	0.0539779	0.0562006	0.818386
Matrisome-associated	ECM Regulators	P4ha1	4	procollagen-proline, 2-oxoglutarate 4-dioxygenase (proline 4-hydroxylase), alpha 1 polypeptide	AL022634|P4ha	MGI:97463	E9Q7B0:Q3TN84:Q3TTT2:Q3UF16:Q60715	NP_035160.1:NP_035160.1:XP_006513403.1	Q3TTT2	Q3TTT2_MOUSE Putative uncharacterized protein	-0.5	-0.5	-0.5	1.5	0.0512186	0.056107	0.0536904	0.838984
Matrisome-associated	ECM Regulators	P4ha2	2	procollagen-proline, 2-oxoglutarate 4-dioxygenase (proline 4-hydroxylase), alpha II polypeptide	AA407196|C76437|P4hl	MGI:894286	B0QZH0:B0QZH1:B0QZH2:B0QZH3:D6RCG8:F6ULE1:Q3UQ81:Q5SX74:Q5SX75:Q5SX76:Q60716:Q8BU53	NP_035161.2:NP_001129548.1:NP_035161.2:NP_035161.2:NP_001129548.1:NP_035161.2	Q3UQ81	Q3UQ81_MOUSE Putative uncharacterized protein (Fragment)	-0.5	-0.5	1.5	-0.5	0.00677254	0.945308	0.0417963	0.00612296
Matrisome-associated	ECM Regulators	Plg	3	plasminogen	AI649309|Pg	MGI:97620	P20918:Q3V1T9:Q6TCI0	NP_032903.3:NP_032903.3	Q3V1T9	Q3V1T9_MOUSE Plasminogen	-0.878674	0.386889	1.23517	-0.74338	0.0284358	0.0908502	0.869834	0.0108802
Matrisome-associated	ECM Regulators	Plod3	2	procollagen-lysine, 2-oxoglutarate 5-dioxygenase 3	AI414586|LH3	MGI:1347008	F6W3Q8:Q9R0E1	NP_036092.1	Q9R0E1	PLOD3_MOUSE Procollagen-lysine,2-oxoglutarate 5-dioxygenase 3	-1.08609	-0.591144	0.659195	1.01804	0.118968	0.31801	0.255256	0.307766
Matrisome-associated	ECM Regulators	Pzp	3	pregnancy zone protein	A1m|A2m|AI893533|MAM	MGI:87854	D3YUI3:D3YW52:Q61838	NP_031402.3	Q61838	PZP_MOUSE Pregnancy zone protein	-0.950909	0.619129	1.07622	-0.744443	0.0484272	0.0768505	0.860814	0.0139082
Matrisome-associated	ECM Regulators	Serpina1a	2	serine (or cysteine) peptidase inhibitor, clade A, member 1A	Aat-2|Aat2|Dom1|MGC117839|PI1|Spi1-1|Spi1-3	MGI:891971	D3YZL0:P07758	NP_033269.1	P07758	A1AT1_MOUSE Alpha-1-antitrypsin 1-1	-0.695432	-0.150774	1.45645	-0.610243	0.0280293	0.643043	0.310393	0.0185354
Matrisome-associated	ECM Regulators	Serpina1b	2	serine (or cysteine) preptidase inhibitor, clade A, member 1B	D12Ucla2|Dom2|PI2|Spi1-2	MGI:891970	P22599:Q3KQQ4:Q91X22	NP_033270.3	P22599	A1AT2_MOUSE Alpha-1-antitrypsin 1-2	-0.576875	-0.336596	1.49035	-0.576875	0.0234677	0.741949	0.218154	0.0164294
Matrisome-associated	ECM Regulators	Serpina1c	2	serine (or cysteine) peptidase inhibitor, clade A, member 1C	Pi3|Pi6|Skalp|Spi1-3|Spi1-6|Wap3	MGI:891969	Q00896	NP_033271.1	Q00896	A1AT3_MOUSE Alpha-1-antitrypsin 1-3	-0.5	-0.5	1.5	-0.5	0.00677254	0.945308	0.0417963	0.00612296
Matrisome-associated	ECM Regulators	Serpina1d	2	serine (or cysteine) peptidase inhibitor, clade A, member 1D	AI118301|Dom4|PI4|Spi1-4	MGI:891968	Q00897:Q8VC41	NP_033272.1	Q00897	A1AT4_MOUSE Alpha-1-antitrypsin 1-4	-0.5	-0.5	1.5	-0.5	0.00677254	0.945308	0.0417963	0.00612296
Matrisome-associated	ECM Regulators	Serpina1e	2	serine (or cysteine) peptidase inhibitor, clade A, member 1E	Dom5|PI5|Spi1-5	MGI:891967	Q00898	NP_033273.1	Q00898	A1AT5_MOUSE Alpha-1-antitrypsin 1-5	-0.564471	-0.36437	1.49331	-0.564471	0.0126822	0.882623	0.094579	0.0101157
Matrisome-associated	ECM Regulators	Serpina3k	1	serine (or cysteine) peptidase inhibitor, clade A, member 3K	1300001I07Rik|D12Rp54|MMCM2|MMSpi2|RP54|Spi-2|Spi2	MGI:98377	P07759	NP_035588.2	A0A0R4J0I1	A0A0R4J0I1_MOUSE MCG1051009	-0.745391	1.23876	0.381075	-0.874443	0.587489	0.0894388	0.283473	0.0395988
Matrisome-associated	ECM Regulators	Serpina3m	1	serine (or cysteine) peptidase inhibitor, clade A, member 3M	3e46|AI195004|MMCM7|MMSPi2.4|Spi-2l|Spi-2rs1|Spi2-	MGI:98378	Q03734	NP_033279.2	Q03734	SPA3M_MOUSE Serine protease inhibitor A3M	-0.771322	1.28704	0.296949	-0.812663	0.669325	0.0731982	0.222225	0.0352513
Matrisome-associated	ECM Regulators	Serpina3n	1	serine (or cysteine) peptidase inhibitor, clade A, member 3N	Spi2-2|Spi2.2|Spi2/eb.4	MGI:105045	G3X8T9:Q91WP6	NP_033278.2	G3X8T9	G3X8T9_MOUSE Serine (Or cysteine) peptidase inhibitor, clade A, member 3N, isoform CRA_a	-0.814887	1.22952	0.400256	-0.814887	0.568766	0.0904415	0.301045	0.0397476
Matrisome-associated	ECM Regulators	Serpina7	1	serine (or cysteine) peptidase inhibitor, clade A (alpha-1 antiproteinase, antitrypsin), member 7	C730040N12Rik|Tbg	MGI:3041197	B1AW62:P61939:Q3UEL9:Q8BII9	XP_006528641.1:NP_808588.3:NP_808588.3	P61939	THBG_MOUSE Thyroxine-binding globulin	-0.774985	1.32161	0.228361	-0.774985	0.732401	0.0604693	0.17608	0.0310501
Matrisome-associated	ECM Regulators	Serpinb1a	1	serine (or cysteine) peptidase inhibitor, clade B, member 1a	1190005M04Rik|AI325983|EI|EIA|ELANH2|LEI|M/NEI|MGC	MGI:1913472	Q8BK60:Q9D154:Z4YK03	NP_079705.2:XP_006516787.1	Q9D154	ILEUA_MOUSE Leukocyte elastase inhibitor A	-0.5	1.5	-0.5	-0.5	0.964718	0.00907328	0.0179193	0.00828934
Matrisome-associated	ECM Regulators	Serpinb6a	4	serine (or cysteine) peptidase inhibitor, clade B, member 6a	4930482L21Rik|AI876477|D330015H01Rik|Serpinb6|Spi3	MGI:103123	E9PYY0:E9PZQ9:E9Q0P9:E9Q108:E9Q3Y1:E9Q4R2:E9Q5Q5:E9Q6X2:F8WIV2:K7E6F1:Q3U3L3:Q4FJQ6:Q60854:Q8BZR2	NP_001157589.1:NP_001157590.1:NP_001230121.1:NP_033280.1:XP_006516686.1:XP_006516687.1:NP_001157590.1:NP_001230121.1:NP_033280.1:XP_006516686.1:XP_006516687.1	Q4FJQ6	Q4FJQ6_MOUSE Putative uncharacterized protein	-0.619738	-1.06799	0.684002	1.00373	0.0929209	0.320955	0.190304	0.39582
Matrisome-associated	ECM Regulators	Serpinb9c	1	serine (or cysteine) peptidase inhibitor, clade B, member 9c	3830421J05Rik|Nk9|Spi11	MGI:894669	I7HJI5:J3JSA2:O08803:Q80WW4:Q9D6A7	NP_001157996.1:NP_035583.1:NP_001157996.1:NP_035583.1:XP_006516682.1:XP_006516683.1	Q80WW4	Q80WW4_MOUSE Serpinb9c protein	-0.5	1.5	-0.5	-0.5	0.964718	0.00907328	0.0179193	0.00828934
Matrisome-associated	ECM Regulators	Serpinc1	3	serine (or cysteine) peptidase inhibitor, clade C (antithrombin), member 1	AI114908|ATIII|At-3|At3	MGI:88095	P32261:Q543J5	NP_543120.1:XP_006496689.1:NP_543120.1:XP_006496689.1	Q543J5	Q543J5_MOUSE Antithrombin	-0.808614	0.0730777	1.38519	-0.649655	0.033992	0.307129	0.640612	0.0182668
Matrisome-associated	ECM Regulators	Serpind1	2	serine (or cysteine) peptidase inhibitor, clade D, member 1	AA985900|AI303446|HCII|Hcf2|MGC107662	MGI:96051	P49182:Q5FW62	NP_032249.3:XP_006521859.1:NP_032249.3	Q5FW62	Q5FW62_MOUSE Serine (Or cysteine) peptidase inhibitor, clade D, member 1	-0.5	-0.5	1.5	-0.5	0.00677254	0.945308	0.0417963	0.00612296
Matrisome-associated	ECM Regulators	Serpinf1	2	serine (or cysteine) peptidase inhibitor, clade F, member 1	AI195227|EPC-1|Pedf|Pedfl|Sdf3	MGI:108080	B7ZC25:E9PWS2:E9PXR9:E9PZX2:F6S1M4:P97298:Q5ND37	NP_035470.3	P97298	PEDF_MOUSE Pigment epithelium-derived factor	-0.5	-0.5	1.5	-0.5	0.00677254	0.945308	0.0417963	0.00612296
Matrisome-associated	ECM Regulators	Serpinf2	1	serine (or cysteine) peptidase inhibitor, clade F, member 2	AI747498|Pli|Serpimf2	MGI:107173	E9PXE0:Q5ND35:Q5ND36:Q61247	NP_032904.1:NP_032904.1	Q5ND36	Q5ND36_MOUSE Serine (Or cysteine) peptidase inhibitor, clade F, member 2, isoform CRA_c	-0.591798	1.48597	-0.302379	-0.591798	0.984348	0.00397098	0.00856188	0.00311879
Matrisome-associated	ECM Regulators	Serping1	3	serine (or cysteine) peptidase inhibitor, clade G, member 1	C1INH|C1nh	MGI:894696	A2ATR8:P97290	NP_033906.2:XP_006498686.1	P97290	IC1_MOUSE Plasma protease C1 inhibitor	-0.841645	0.397295	1.2309	-0.786554	0.0332122	0.102564	0.851779	0.0124444
Matrisome-associated	ECM Regulators	Serpinh1	4	serine (or cysteine) peptidase inhibitor, clade H, member 1	BERF-1|Cbp1|Cbp2|Hsp47|J6|Serpinh2|colligin|gp46	MGI:88283	P19324:Q3TJK3:Q3TMD2:Q3TWG9:Q8BV87:Q8BVU9	NP_001104513.1:NP_001104514.1:NP_001272705.1:NP_033955.2:XP_006507341.1:XP_006507342.1	Q3TWG9	Q3TWG9_MOUSE Putative uncharacterized protein	-0.682041	-0.770236	0.0601812	1.3921	0.0787848	0.134799	0.112203	0.674213
Matrisome-associated	ECM Regulators	Tgm1	1	transglutaminase 1, K polypeptide	2310004J08Rik|Tgase1	MGI:98730	Q9JLF6	NP_001155186.1:NP_001155187.1:NP_064368.3:XP_006518871.1:XP_006518872.1	A0A0R4J293	A0A0R4J293_MOUSE Protein-glutamine gamma-glutamyltransferase K	0.0632257	1.3597	-0.971151	-0.45177	0.730539	0.0702156	0.110273	0.088973
Matrisome-associated	ECM Regulators	Tgm2	4	transglutaminase 2, C polypeptide	G[a]h|TG2|TGase2|tTG|tTGas	MGI:98731	G3UXE8:P21981	NP_033399.1	P21981	TGM2_MOUSE Protein-glutamine gamma-glutamyltransferase 2	-1.04867	0.255144	-0.475119	1.26864	0.215838	0.145517	0.18316	0.455485
Matrisome-associated	Secreted Factors	Angptl4	1	angiopoietin-like 4	Arp4|Bk89|Fiaf|Hfarp|Ng27|Pgar|Pgarg|Pp1158	MGI:1888999	G3UWT7:Q3UYS5:Q8CEZ7:Q9Z1P8	NP_065606.2	Q9Z1P8	ANGL4_MOUSE Angiopoietin-related protein 4	-0.684329	1.43492	-0.0662621	-0.684329	0.93062	0.0169974	0.041261	0.0111212
Matrisome-associated	Secreted Factors	Crlf3	3	cytokine receptor-like factor 3	BB164954|Creme9|Crlf2|Cytor4	MGI:1860086	J3QMV5:J3QP70:J3QPM4:Q9Z2L7	NP_001264035.1:NP_061246.1	J3QMV5	J3QMV5_MOUSE Cytokine receptor-like factor 3	-0.708502	0.00419264	1.41281	-0.708502	0.0369847	0.424524	0.517626	0.0208659
Matrisome-associated	Secreted Factors	Ctf1	4	cardiotrophin 1	CT-1	MGI:105115	Q541U3:Q60753	NP_031821.1:NP_031821.1	A0A0U1RQ09	A0A0U1RQ09_MOUSE Cardiotrophin-1 (Fragment)	1.25338	-1.12035	-0.353755	0.220724	0.132943	0.200292	0.148753	0.518012
Matrisome-associated	Secreted Factors	Gdf15	3	growth differentiation factor 15	MIC-1|NAG-1|SBF	MGI:1346047	Q3TU76:Q3UNI4:Q9Z0J7	NP_035949.2	Q3TU76	Q3TU76_MOUSE Putative uncharacterized protein (Fragment)	-1.00922	0.954285	0.758668	-0.703734	0.211761	0.113492	0.64011	0.0346369
Matrisome-associated	Secreted Factors	Hcfc1	1	host cell factor C1	AW060991|HCF1	MGI:105942	B1AUX2:F6SJS2:Q3USQ6:Q61191:Q811S2	XP_006527898.1:NP_032250.2	Q61191	HCFC1_MOUSE Host cell factor 1	-0.952876	1.14192	-0.715079	0.526039	0.566548	0.101262	0.170344	0.161845
Matrisome-associated	Secreted Factors	Ngf	2	nerve growth factor	Ngfb	MGI:97321	P01139:Q6LDU8	NP_001106168.1:NP_038637.1:XP_006501171.1:XP_006501172.1:XP_006501173.1:NP_038637.1:XP_006501171.1	P01139	NGF_MOUSE Beta-nerve growth factor	-0.5	-0.5	1.5	-0.5	0.00677254	0.945308	0.0417963	0.00612296
Matrisome-associated	Secreted Factors	Pf4	2	platelet factor 4	Cxcl4|Scyb4	MGI:1888711	Q3TVN6:Q6P8R3:Q9Z126	NP_064316.1:NP_064316.1:NP_064316.1	Q6P8R3	Q6P8R3_MOUSE C-X-C motif chemokine	1.01741	-0.903256	0.698734	-0.812885	0.145668	0.414965	0.243574	0.195793
Matrisome-associated	Secreted Factors	S100a10	3	S100 calcium binding protein A10 (calpactin)	42C|AA409961|AL024248|CAL12|CLP11|Cal1l|p10|p11	MGI:1339468	P08207:Q3TC45:Q3UF30	NP_033138.1:NP_033138.1	Q3UF30	Q3UF30_MOUSE Putative uncharacterized protein	-0.949919	0.533386	1.13735	-0.72082	0.0333528	0.0683051	0.887562	0.0107796
Matrisome-associated	Secreted Factors	S100a11	3	S100 calcium binding protein A11 (calgizzarin)	EMAPI|Emap1|MGC107585|S100a14|S100c|cal	MGI:1338798	P50543	NP_058020.1	P50543	S10AB_MOUSE Protein S100-A11	-1.08576	-0.0898461	1.33681	-0.161213	0.0458171	0.427664	0.493228	0.0332911
Matrisome-associated	Secreted Factors	S100a8	1	S100 calcium binding protein A8 (calgranulin A)	60B8Ag|AI323541|B8Ag|CFAg|CP-10|Caga|MRP8|p8	MGI:88244	P27005:Q53X15	NP_038678.1:NP_038678.1	Q53X15	Q53X15_MOUSE Protein S100	-0.571409	1.49173	-0.348907	-0.571409	0.984407	0.00397357	0.00838586	0.00323374
Matrisome-associated	Secreted Factors	S100a9	1	S100 calcium binding protein A9 (calgranulin B)	60B8Ag|AW546964|BEE22|Cagb|GAGB|L1Ag|MRP14|p14	MGI:1338947	P31725:Q3UP42	NP_001268781.1:NP_033140.1:NP_001268781.1:NP_033140.1	Q3UP42	Q3UP42_MOUSE Putative uncharacterized protein	-0.64618	1.49004	-0.36637	-0.477492	0.983971	0.00404626	0.00857511	0.00340733

## Sheet: Table S3
Table S3. Univariable analysis of ECM signatures with disease progression and death.
Variable	Hazard ratio	95% confidence interval	P value
Progression of Child–Pugh class
Cluster 1	0.6144	0.3791 to 0.9959	0.04922
Cluster 2	1.598	0.9051 to 2.8214	0.1079
Cluster 3	0.5313	0.3285 to 0.8592	0.0103
Cluster 4	3.4385	1.5756 to 7.5041	0.002029
BM	3.968	2.3514 to 6.6961	<0.0001
14-gene signature	3.11	1.8834 to 5.1356	<0.0001
Death
Cluster 1	0.5392	0.3328 to 0.8737	0.01257
Cluster 2	1.7969	1.0267 to 3.1448	0.04117
Cluster 3	0.5011	0.3096 to 0.8110	0.005138
Cluster 4	3.396	1.5562 to 7.4112	0.00225
BM	3.0189	1.8307 to 4.9784	<0.0001
14-gene signature	2.1421	1.3194 to 3.4778	0.002175

## Sheet: Table S4
Table S4. Comparison of clinicopathologic characteristics of two cohorts of early-stage cirrhosis patients.
		Number (%)	P
Bilirubin >= 1.0mg/dL	Cohort 1	53 (48.62)	0.7855
	Cohort 2	55 (51.40)
Platelet < 100,000 mm3	Cohort 1	55 (50.46)	0.2148
	Cohort 2	44 (41.12)
Presence of varices	Cohort 1	26 (23.85)	0.9668
	Cohort 2	26 (24.30)
Progression of Child–Pugh class	Cohort 1	27 (24.77)	0.0863
	Cohort 2	39 (36.45)
Death	Cohort 1	30 (27.52)	0.4072
	Cohort 2	26 (24.30)

## Sheet: Table S5
Table S5.Multivariable analysis of ECM signatures with disease progression and death.
Covariates	Hazard ratio	95% confidence interval	P value
Progression of Child–Pugh class
BM	3.1877	1.8743 to 5.4216	<0.0001
bilirubin >= 1.0mg/dL	2.5531	1.4411 to 4.5232	0.001394
platelet < 100,000 mm3	1.9567	1.1283 to	0.01742
14-gene signature	2.8291	1.7016 to 4.7036	<0.0001
bilirubin >= 1.0mg/dL	2.6452	1.4939 to 4.6838	0.0009006
platelet < 100,000 mm3	2.2221	1.2796 to 3.8587	0.004786
Death
BM	2.5709	1.5377 to 4.2981	0.0003401
bilirubin >= 1.0mg/dL	2.3194	1.3229 to 4.0667	0.003481
platelet < 100,000 mm3	2.3599	1.3210 to 4.2161	0.003909
14-gene signature	2.0685	1.2609 to 3.3934	0.004194
bilirubin >= 1.0mg/dL	2.4188	1.3799 to 4.2400	0.00215
platelet < 100,000 mm3	2.6051	1.4569 to 4.6580	0.001315

## Sheet: Table S6
Table S6.Multivariable analysis of association of composite variable of BM or 14‐gene signature and bilirubin with disease progression and death.
Variable	Hazard ratio	95% confidence interval	P value
Progression of Child–Pugh class
BM high and bilirubin >= 1.0mg/dL*	10.711	4.4742 to 25.6417	<0.0001
14-gene signature high and bilirubin >= 1.0mg/dL**	6.1197	2.7487 to 13.6251	<0.0001
platelet < 100,000 mm3	2.8149	1.3587 to 5.8315	0.005593
presence of varices	2.1145	1.0986 to 4.0699	0.02575
Death
BM high and Bil high*	6.7897	3.2910 to 14.0079	<0.0001
14-gene signature high and Bil high**	4.0146	1.9659 to 8.1982	0.000147
platelet < 100,000 mm3	3.1201	1.4630 to 6.6539	0.003393
presence of varices	1.9511	1.0075 to 3.7785	0.0486
*Compared to BM low and absence of bilirubin >= 1.0mg/dl.
*Compared to 14-gene signature low and absence of bilirubin >= 1.0mg/dl.

## Sheet: Table S7
Table S7. Type IV collagen eptides identified in hepatic matrices in CCl4-induced liver fibrosis.
Identified	Uniport ID	Gene Name	Protein names
Sequence	(matched to sequence)
AHGQDLGTAGSCLR	A0A1B0GRC0	Col4a1	Collagen alpha-1(IV) chain (Fragment)
	Q63ZW6	Col4a5	Col4a5 protein (Collagen, type IV, alpha 5)
	Q3TP61	Col4a5	Uncharacterized protein
	Q61436	Col4a5	Collagen IV alpha 5 chain (Fragment)
	Q9ESQ2	Col4a5	Type IV collagen alpha 5 chain
	P70165	Col4a5	Collagen type IV alpha5 chain (Fragment)
	Q8BNS7	Col4a5	Uncharacterized protein (Fragment)
	F7CK55	Col4a5	Collagen, type IV, alpha 5 (Fragment)
	Q80V57	Col4a5	Col4a5 protein
ILYHGYSLLYVQGNER	A0A1B0GRC0	Col4a1	Collagen alpha-1(IV) chain (Fragment)
AHNQDLGLAGSCLAR	B2RQQ8	Col4a2	Collagen, type IV, alpha 2 (Procollagen, type IV, alpha 2, isoform CRA_a)
GLDGFQGPSGPR	B2RQQ8
IAVQPGTLGPQGR	B2RQQ8
SVSIGYLLVK	B2RQQ8
GEEGIMGFPGIR	B2RQQ8

## Sheet: Table S8
Table S8. Gene signatures used in GSEA analysis.
NABA_MATRISOME	NABA_CORE_MATRISOME	NABA_MATRISOME_ASSOCIATED	NABA_COLLAGENS	NABA_ECM_GLYCOPROTEINS	NABA_PROTEOGLYCANS	NABA_ECM_AFFILIATED	NABA_ECM_REGULATORS	NABA_SECRETED_FACTORS	MS_Cluster_1	MS_Cluster_2	MS_Cluster_3	MS_Cluster_4	NABA_BASEMENT_MEMBRANES	14-gene: BM_Cluster4_overlap
> Ensemble of genes encoding extracellular matrix and extracellular matrix-associated proteins	> Ensemble of genes encoding core extracellular matrix including ECM glycoproteins, collagens and proteoglycans	> Ensemble of genes encoding ECM-associated proteins including ECM-affilaited proteins, ECM regulators and secreted factors	> Genes encoding collagen proteins	> Genes encoding structural ECM glycoproteins	> Genes encoding proteoglycans	> Genes encoding proteins affiliated structurally or functionally to extracellular matrix proteins	> Genes encoding enzymes and their regulators involved in the remodeling of the extracellular matrix	> Genes encoding secreted soluble factors	> MS cluster 1	> MS cluster 2	> MS cluster 3	> MS cluster 4	> Genes encoding structural components of basement membranes	>BM cluster 4 overlap
A2M	ABI3BP	A2M	COL10A1	ABI3BP	ACAN	ANXA1	A2M	AMH	AGT	ANXA11	AMBP	AGRN	AGRN	AGRN
A2ML1	ACAN	A2ML1	COL11A1	ADIPOQ	ASPN	ANXA10	A2ML1	ANGPT1	ANGPTL4	ASPN	ANXA2	BGN	COL15A1	COL15A1
ABI3BP	ADIPOQ	ADAM10	COL11A2	AEBP1	BCAN	ANXA11	ADAM10	ANGPT2	ANXA1	COL4A1	ANXA7	CLEC4F	COL18A1	COL18A1
ACAN	AEBP1	ADAM11	COL12A1	AGRN	BGN	ANXA13	ADAM11	ANGPT4	ANXA3	CST3	CRLF3	CLEC4G	COL4A1	COL4A2
ADAM10	AGRN	ADAM12	COL13A1	AMBN	CHAD	ANXA2	ADAM12	ANGPTL1	ANXA4	CTSA	CSTB	COL12A1	COL4A2	COL6A1
ADAM11	AMBN	ADAM15	COL14A1	AMELX	CHADL	ANXA3	ADAM15	ANGPTL2	ANXA5	CTSB	CTSL	COL14A1	COL4A3	COL6A2
ADAM12	AMELX	ADAM17	COL15A1	AMELY	DCN	ANXA4	ADAM17	ANGPTL3	ANXA6	CTSD	CTSZ	COL15A1	COL4A4	COL6A3
ADAM15	AMELY	ADAM18	COL16A1	BGLAP	EPYC	ANXA5	ADAM18	ANGPTL4	COLEC12	CTSF	F2	COL18A1	COL4A5	COL6A5
ADAM17	ASPN	ADAM19	COL17A1	BMPER	ESM1	ANXA6	ADAM19	ANGPTL5	CRELD2	CTSH	FGL1	COL1A1	COL4A6	COL6A6
ADAM18	BCAN	ADAM2	COL18A1	BSPH1	FMOD	ANXA7	ADAM2	ANGPTL6	CTSG	F10	FN1	COL1A2	COL6A1	HSPG2
ADAM19	BGLAP	ADAM20	COL19A1	CDCP2	HAPLN1	ANXA8	ADAM20	ANGPTL7	ECM1	GPC4	GDF15	COL2A1	COL6A2	LAMA5
ADAM2	BGN	ADAM21	COL1A1	CILP	HAPLN2	ANXA8L1	ADAM21	AREG	F12	HPX	ITIH1	COL4A2	COL6A3	LAMB2
ADAM20	BMPER	ADAM22	COL1A2	CILP2	HAPLN3	ANXA9	ADAM22	ARTN	F13A1	HRG	ITIH2	COL5A2	COL6A5	LAMC1
ADAM21	BSPH1	ADAM23	COL20A1	COCH	HAPLN4	C1QA	ADAM23	BDNF	FGA	HYAL1	ITIH4	COL6A1	COL6A6	NID2
ADAM22	CDCP2	ADAM28	COL21A1	COLQ	HSPG2	C1QB	ADAM28	BMP10	FGB	ITIH3	LRG1	COL6A2	COLQ
ADAM23	CHAD	ADAM29	COL22A1	COMP	IMPG1	C1QC	ADAM29	BMP15	FGG	KNG1	PLG	COL6A3	HMCN1
ADAM28	CHADL	ADAM30	COL23A1	CRELD1	IMPG2	C1QL1	ADAM30	BMP2	HABP2	LGALS4	PZP	COL6A5	HSPG2
ADAM29	CILP	ADAM32	COL24A1	CRELD2	KERA	C1QL2	ADAM32	BMP3	HCFC1	MBL2	S100A10	COL6A6	LAMA1
ADAM30	CILP2	ADAM33	COL25A1	CRIM1	LUM	C1QL3	ADAM33	BMP4	IGFBP1	MFGE8	S100A11	CPN2	LAMA2
ADAM32	COCH	ADAM7	COL26A1	CRISPLD1	NCAN	C1QL4	ADAM7	BMP5	LAMA1	MMP19	SERPINC1	CTF1	LAMA3
ADAM33	COL10A1	ADAM8	COL27A1	CRISPLD2	NYX	C1QTNF1	ADAM8	BMP6	LGALS8	MUG2	SERPING1	DCN	LAMA4
ADAM7	COL11A1	ADAM9	COL28A1	CTGF	OGN	C1QTNF2	ADAM9	BMP7	LGALS9	NGF	TSKU	ELN	LAMA5
ADAM8	COL11A2	ADAMDEC1	COL2A1	CTHRC1	OMD	C1QTNF3	ADAMDEC1	BMP8A	LGALSL	NGLY1	VTN	EMILIN1	LAMB1
ADAM9	COL12A1	ADAMTS1	COL3A1	CYR61	OPTC	C1QTNF4	ADAMTS1	BMP8B	LMAN1	P4HA2	VWA5A	F9	LAMB2
ADAMDEC1	COL13A1	ADAMTS10	COL4A1	DDX26B	PODN	C1QTNF5	ADAMTS10	BRINP2	MASP1	PF4		FBLN2	LAMB3
ADAMTS1	COL14A1	ADAMTS12	COL4A2	DMBT1	PODNL1	C1QTNF6	ADAMTS12	BRINP3	MBL1	PLOD3		FBLN5	LAMB4
ADAMTS10	COL15A1	ADAMTS13	COL4A3	DMP1	PRELP	C1QTNF7	ADAMTS13	BTC	NID1	PLXNB1		FBN1	LAMC1
ADAMTS12	COL16A1	ADAMTS14	COL4A4	DPT	PRG2	C1QTNF8	ADAMTS14	C1QTNF9B	PRG4	SERPINA1A		HSPG2	LAMC2
ADAMTS13	COL17A1	ADAMTS15	COL4A5	DSPP	PRG3	C1QTNF9	ADAMTS15	CBLN1	S100A8	SERPINA1B		KNG2	LAMC3
ADAMTS14	COL18A1	ADAMTS16	COL4A6	ECM1	PRG4	CD209	ADAMTS16	CBLN2	S100A9	SERPINA1C		LAMA5	NID1
ADAMTS15	COL19A1	ADAMTS17	COL5A1	ECM2	SPOCK1	CLC	ADAMTS17	CBLN3	SDC4	SERPINA1D		LAMB2	NID2
ADAMTS16	COL1A1	ADAMTS18	COL5A2	EDIL3	SPOCK2	CLEC10A	ADAMTS18	CBLN4	SERPINA3K	SERPINA1E		LAMC1	NPNT
ADAMTS17	COL1A2	ADAMTS19	COL5A3	EFEMP1	SPOCK3	CLEC11A	ADAMTS19	CCBE1	SERPINA3M	SERPIND1		LGALS1	NTN1
ADAMTS18	COL20A1	ADAMTS2	COL6A1	EFEMP2	SRGN	CLEC12A	ADAMTS2	CCL1	SERPINA3N	SERPINF1		LGALS2	NTN3
ADAMTS19	COL21A1	ADAMTS20	COL6A2	EGFLAM	VCAN	CLEC12B	ADAMTS20	CCL11	SERPINA7	TINAGL1		LGALS3	NTN4
ADAMTS2	COL22A1	ADAMTS3	COL6A3	ELN		CLEC14A	ADAMTS3	CCL13	SERPINB1A			LUM	NTN5
ADAMTS20	COL23A1	ADAMTS4	COL6A5	ELSPBP1		CLEC17A	ADAMTS4	CCL14	SERPINB9C			MFAP4	NTNG1
ADAMTS3	COL24A1	ADAMTS5	COL6A6	EMID1		CLEC18A	ADAMTS5	CCL15	SERPINF2			NID2	NTNG2
ADAMTS4	COL25A1	ADAMTS6	COL7A1	EMILIN1		CLEC18B	ADAMTS6	CCL16	TGM1			OGFOD2	PAPLN
ADAMTS5	COL26A1	ADAMTS7	COL8A1	EMILIN2		CLEC18C	ADAMTS7	CCL17	THBS1			OGN	USH2A
ADAMTS6	COL27A1	ADAMTS8	COL8A2	EMILIN3		CLEC19A	ADAMTS8	CCL18	VWF			P4HA1
ADAMTS7	COL28A1	ADAMTS9	COL9A1	EYS		CLEC1A	ADAMTS9	CCL19				PLXNB2
ADAMTS8	COL2A1	ADAMTSL1	COL9A2	FBLN1		CLEC1B	ADAMTSL1	CCL2				POSTN
ADAMTS9	COL3A1	ADAMTSL2	COL9A3	FBLN2		CLEC2A	ADAMTSL2	CCL20				PRELP
ADAMTSL1	COL4A1	ADAMTSL3		FBLN5		CLEC2B	ADAMTSL3	CCL21				PRG2
ADAMTSL2	COL4A2	ADAMTSL4		FBLN7		CLEC2D	ADAMTSL4	CCL22				SDC1
ADAMTSL3	COL4A3	ADAMTSL5		FBN1		CLEC2L	ADAMTSL5	CCL23				SERPINB6A
ADAMTSL4	COL4A4	AGT		FBN2		CLEC3A	AGT	CCL24				SERPINH1
ADAMTSL5	COL4A5	AMBP		FBN3		CLEC3B	AMBP	CCL25				TGFBI
ADIPOQ	COL4A6	AMH		FGA		CLEC4A	ASTL	CCL26				TGM2
AEBP1	COL5A1	ANGPT1		FGB		CLEC4C	BMP1	CCL27				TNC
AGRN	COL5A2	ANGPT2		FGG		CLEC4D	C17orf58	CCL28				TNXB
AGT	COL5A3	ANGPT4		FGL1		CLEC4E	CD109	CCL3
AMBN	COL6A1	ANGPTL1		FGL2		CLEC4F	CELA1	CCL3L3
AMBP	COL6A2	ANGPTL2		FN1		CLEC4G	CELA2A	CCL4
AMELX	COL6A3	ANGPTL3		FNDC1		CLEC4M	CELA2B	CCL4L1
AMELY	COL6A5	ANGPTL4		FNDC7		CLEC5A	CELA3A	CCL4L2
AMH	COL6A6	ANGPTL5		FNDC8		CLEC6A	CELA3B	CCL5
ANGPT1	COL7A1	ANGPTL6		FRAS1		CLEC7A	CPAMD8	CCL7
ANGPT2	COL8A1	ANGPTL7		GAS6		CLEC9A	CPN2	CCL8
ANGPT4	COL8A2	ANXA1		GLDN		COLEC10	CST1	CFC1
ANGPTL1	COL9A1	ANXA10		HMCN1		COLEC11	CST11	CFC1B
ANGPTL2	COL9A2	ANXA11		HMCN2		COLEC12	CST2	CHRD
ANGPTL3	COL9A3	ANXA13		IBSP		CSPG4	CST3	CHRDL1
ANGPTL4	COLQ	ANXA2		IGFALS		CSPG5	CST4	CHRDL2
ANGPTL5	COMP	ANXA3		IGFBP1		ELFN1	CST5	CLCF1
ANGPTL6	CRELD1	ANXA4		IGFBP2		ELFN2	CST6	CNTF
ANGPTL7	CRELD2	ANXA5		IGFBP3		EMCN	CST7	CRHBP
ANXA1	CRIM1	ANXA6		IGFBP4		FCN1	CST8	CRLF1
ANXA10	CRISPLD1	ANXA7		IGFBP5		FCN2	CST9	CRLF3
ANXA11	CRISPLD2	ANXA8		IGFBP6		FCN3	CST9L	CRNN
ANXA13	CTGF	ANXA8L1		IGFBP7		FREM1	CSTA	CSF1
ANXA2	CTHRC1	ANXA9		IGFBPL1		FREM2	CSTB	CSF2
ANXA3	CYR61	AREG		IGSF10		FREM3	CSTL1	CSF3
ANXA4	DCN	ARTN		KAL1		GPC1	CTSA	CSH1
ANXA5	DDX26B	ASTL		KCP		GPC2	CTSB	CSH2
ANXA6	DMBT1	BDNF		LAMA1		GPC3	CTSC	CSHL1
ANXA7	DMP1	BMP1		LAMA2		GPC4	CTSD	CTF1
ANXA8	DPT	BMP10		LAMA3		GPC5	CTSE	CX3CL1
ANXA8L1	DSPP	BMP15		LAMA4		GPC6	CTSF	CXCL1
ANXA9	ECM1	BMP2		LAMA5		GREM1	CTSG	CXCL10
AREG	ECM2	BMP3		LAMB1		GRIFIN	CTSH	CXCL11
ARTN	EDIL3	BMP4		LAMB2		HPX	CTSK	CXCL12
ASPN	EFEMP1	BMP5		LAMB3		ITLN1	CTSL	CXCL13
ASTL	EFEMP2	BMP6		LAMB4		ITLN2	CTSO	CXCL14
BCAN	EGFLAM	BMP7		LAMC1		LGALS1	CTSS	CXCL2
BDNF	ELN	BMP8A		LAMC2		LGALS12	CTSV	CXCL3
BGLAP	ELSPBP1	BMP8B		LAMC3		LGALS13	CTSW	CXCL5
BGN	EMID1	BRINP2		LGI1		LGALS14	CTSZ	CXCL6
BMP1	EMILIN1	BRINP3		LGI2		LGALS16	EGLN1	CXCL8
BMP10	EMILIN2	BTC		LGI3		LGALS2	EGLN2	CXCL9
BMP15	EMILIN3	C17orf58		LGI4		LGALS3	EGLN3	DHH
BMP2	EPYC	C1QA		LRG1		LGALS4	ELANE	EBI3
BMP3	ESM1	C1QB		LTBP1		LGALS7	F10	EDA
BMP4	EYS	C1QC		LTBP2		LGALS8	F12	EGF
BMP5	FBLN1	C1QL1		LTBP3		LGALS9	F13A1	EGFL6
BMP6	FBLN2	C1QL2		LTBP4		LGALS9B	F13B	EGFL7
BMP7	FBLN5	C1QL3		MATN1		LGALS9C	F2	EGFL8
BMP8A	FBLN7	C1QL4		MATN2		LGALSL	F7	EPGN
BMP8B	FBN1	C1QTNF1		MATN3		LMAN1	F9	EPO
BMPER	FBN2	C1QTNF2		MATN4		LMAN1L	FAM20A	EREG
BRINP2	FBN3	C1QTNF3		MEPE		MBL2	FAM20B	FASLG
BRINP3	FGA	C1QTNF4		MFAP1		MUC1	FAM20C	FGF1
BSPH1	FGB	C1QTNF5		MFAP2		MUC12	HABP2	FGF10
BTC	FGG	C1QTNF6		MFAP3		MUC13	HMSD	FGF11
C17orf58	FGL1	C1QTNF7		MFAP4		MUC15	HPSE	FGF12
C1QA	FGL2	C1QTNF8		MFAP5		MUC16	HPSE2	FGF13
C1QB	FMOD	C1QTNF9		MFGE8		MUC17	HRG	FGF14
C1QC	FN1	C1QTNF9B		MGP		MUC19	HTRA1	FGF16
C1QL1	FNDC1	CBLN1		MMRN1		MUC2	HTRA3	FGF17
C1QL2	FNDC7	CBLN2		MMRN2		MUC20	HTRA4	FGF18
C1QL3	FNDC8	CBLN3		MXRA5		MUC21	HYAL1	FGF19
C1QL4	FRAS1	CBLN4		NDNF		MUC22	HYAL2	FGF2
C1QTNF1	GAS6	CCBE1		NELL1		MUC3A	HYAL3	FGF20
C1QTNF2	GLDN	CCL1		NELL2		MUC4	HYAL4	FGF21
C1QTNF3	HAPLN1	CCL11		NID1		MUC5AC	ITIH1	FGF22
C1QTNF4	HAPLN2	CCL13		NID2		MUC5B	ITIH2	FGF23
C1QTNF5	HAPLN3	CCL14		NOV		MUC6	ITIH3	FGF3
C1QTNF6	HAPLN4	CCL15		NPNT		MUC7	ITIH4	FGF4
C1QTNF7	HMCN1	CCL16		NTN1		MUC8	ITIH5	FGF5
C1QTNF8	HMCN2	CCL17		NTN3		MUCL1	ITIH6	FGF6
C1QTNF9	HSPG2	CCL18		NTN4		OVGP1	KAZALD1	FGF7
C1QTNF9B	IBSP	CCL19		NTN5		PARM1	KNG1	FGF8
CBLN1	IGFALS	CCL2		NTNG1		PLXDC1	KY	FGF9
CBLN2	IGFBP1	CCL20		NTNG2		PLXDC2	LOX	FGFBP1
CBLN3	IGFBP2	CCL21		OIT3		PLXNA1	LOXL1	FGFBP2
CBLN4	IGFBP3	CCL22		OTOG		PLXNA2	LOXL2	FGFBP3
CCBE1	IGFBP4	CCL23		OTOL1		PLXNA3	LOXL3	FIGF
CCL1	IGFBP5	CCL24		PAPLN		PLXNA4	LOXL4	FLG
CCL11	IGFBP6	CCL25		PCOLCE		PLXNB1	LPA	FLG2
CCL13	IGFBP7	CCL26		PCOLCE2		PLXNB2	MASP1	FLT3LG
CCL14	IGFBPL1	CCL27		POMZP3		PLXNB3	MASP2	FRZB
CCL15	IGSF10	CCL28		POSTN		PLXNC1	MEP1A	FST
CCL16	IMPG1	CCL3		PXDN		PLXND1	MEP1B	FSTL1
CCL17	IMPG2	CCL3L3		PXDNL		PROL1	MMP1	FSTL3
CCL18	KAL1	CCL4		RELN		REG1A	MMP10	GDF1
CCL19	KCP	CCL4L1		RSPO1		REG1B	MMP11	GDF10
CCL2	KERA	CCL4L2		RSPO2		REG3A	MMP12	GDF11
CCL20	LAMA1	CCL5		RSPO3		REG3G	MMP13	GDF15
CCL21	LAMA2	CCL7		RSPO4		REG4	MMP14	GDF2
CCL22	LAMA3	CCL8		SBSPON		SDC1	MMP15	GDF3
CCL23	LAMA4	CD109		SLIT1		SDC2	MMP16	GDF5
CCL24	LAMA5	CD209		SLIT2		SDC3	MMP17	GDF6
CCL25	LAMB1	CELA1		SLIT3		SDC4	MMP19	GDF7
CCL26	LAMB2	CELA2A		SMOC1		SEMA3A	MMP2	GDF9
CCL27	LAMB3	CELA2B		SMOC2		SEMA3B	MMP20	GDNF
CCL28	LAMB4	CELA3A		SNED1		SEMA3C	MMP21	GH1
CCL3	LAMC1	CELA3B		SPARC		SEMA3D	MMP23B	GH2
CCL3L3	LAMC2	CFC1		SPARCL1		SEMA3E	MMP24	HBEGF
CCL4	LAMC3	CFC1B		SPON1		SEMA3F	MMP25	HCFC1
CCL4L1	LGI1	CHRD		SPON2		SEMA3G	MMP26	HCFC2
CCL4L2	LGI2	CHRDL1		SPP1		SEMA4A	MMP27	HGF
CCL5	LGI3	CHRDL2		SRPX		SEMA4B	MMP28	HGFAC
CCL7	LGI4	CLC		SRPX2		SEMA4C	MMP3	HHIP
CCL8	LRG1	CLCF1		SSPO		SEMA4D	MMP7	HRNR
CD109	LTBP1	CLEC10A		SVEP1		SEMA4F	MMP8	IFNA1
CD209	LTBP2	CLEC11A		TECTA		SEMA4G	MMP9	IFNA10
CDCP2	LTBP3	CLEC12A		TECTB		SEMA5A	NGLY1	IFNA13
CELA1	LTBP4	CLEC12B		TGFBI		SEMA5B	OGFOD1	IFNA14
CELA2A	LUM	CLEC14A		THBS1		SEMA6A	OGFOD2	IFNA16
CELA2B	MATN1	CLEC17A		THBS2		SEMA6B	P3H1	IFNA17
CELA3A	MATN2	CLEC18A		THBS3		SEMA6C	P3H2	IFNA2
CELA3B	MATN3	CLEC18B		THBS4		SEMA6D	P3H3	IFNA21
CFC1	MATN4	CLEC18C		THSD4		SEMA7A	P4HA1	IFNA4
CFC1B	MEPE	CLEC19A		TINAG		SFTA2	P4HA2	IFNA5
CHAD	MFAP1	CLEC1A		TINAGL1		SFTA3	P4HA3	IFNA6
CHADL	MFAP2	CLEC1B		TNC		SFTPA1	P4HTM	IFNA7
CHRD	MFAP3	CLEC2A		TNFAIP6		SFTPA2	PAMR1	IFNA8
CHRDL1	MFAP4	CLEC2B		TNN		SFTPB	PAPPA	IFNB1
CHRDL2	MFAP5	CLEC2D		TNR		SFTPC	PAPPA2	IFNE
CILP	MFGE8	CLEC2L		TNXB		SFTPD	PCSK5	IFNG
CILP2	MGP	CLEC3A		TSKU			PCSK6	IFNK
CLC	MMRN1	CLEC3B		TSPEAR			PI3	IFNW1
CLCF1	MMRN2	CLEC4A		USH2A			PLAT	IGF1
CLEC10A	MXRA5	CLEC4C		VIT			PLAU	IGF2
CLEC11A	NCAN	CLEC4D		VTN			PLG	IHH
CLEC12A	NDNF	CLEC4E		VWA1			PLOD1	IL10
CLEC12B	NELL1	CLEC4F		VWA2			PLOD2	IL11
CLEC14A	NELL2	CLEC4G		VWA3A			PLOD3	IL12A
CLEC17A	NID1	CLEC4M		VWA3B			PRSS1	IL12B
CLEC18A	NID2	CLEC5A		VWA5A			PRSS12	IL13
CLEC18B	NOV	CLEC6A		VWA5B1			PRSS2	IL15
CLEC18C	NPNT	CLEC7A		VWA5B2			PRSS3	IL16
CLEC19A	NTN1	CLEC9A		VWA7			PZP	IL17A
CLEC1A	NTN3	CNTF		VWA9			SERPINA1	IL17B
CLEC1B	NTN4	COLEC10		VWCE			SERPINA10	IL17C
CLEC2A	NTN5	COLEC11		VWDE			SERPINA11	IL17D
CLEC2B	NTNG1	COLEC12		VWF			SERPINA12	IL17F
CLEC2D	NTNG2	CPAMD8		WISP1			SERPINA2	IL18
CLEC2L	NYX	CPN2		WISP2			SERPINA3	IL19
CLEC3A	OGN	CRHBP		WISP3			SERPINA4	IL1A
CLEC3B	OIT3	CRLF1		ZP1			SERPINA5	IL1B
CLEC4A	OMD	CRLF3		ZP2			SERPINA6	IL1F10
CLEC4C	OPTC	CRNN		ZP3			SERPINA7	IL1RN
CLEC4D	OTOG	CSF1		ZP4			SERPINA9	IL2
CLEC4E	OTOL1	CSF2		ZPLD1			SERPINB1	IL20
CLEC4F	PAPLN	CSF3					SERPINB10	IL22
CLEC4G	PCOLCE	CSH1					SERPINB11	IL23A
CLEC4M	PCOLCE2	CSH2					SERPINB12	IL24
CLEC5A	PODN	CSHL1					SERPINB13	IL25
CLEC6A	PODNL1	CSPG4					SERPINB2	IL26
CLEC7A	POMZP3	CSPG5					SERPINB3	IL3
CLEC9A	POSTN	CST1					SERPINB4	IL34
CNTF	PRELP	CST11					SERPINB5	IL36A
COCH	PRG2	CST2					SERPINB6	IL36B
COL10A1	PRG3	CST3					SERPINB7	IL36G
COL11A1	PRG4	CST4					SERPINB8	IL36RN
COL11A2	PXDN	CST5					SERPINB9	IL37
COL12A1	PXDNL	CST6					SERPINC1	IL4
COL13A1	RELN	CST7					SERPIND1	IL5
COL14A1	RSPO1	CST8					SERPINE1	IL6
COL15A1	RSPO2	CST9					SERPINE2	IL7
COL16A1	RSPO3	CST9L					SERPINE3	IL9
COL17A1	RSPO4	CSTA					SERPINF1	INHA
COL18A1	SBSPON	CSTB					SERPINF2	INHBA
COL19A1	SLIT1	CSTL1					SERPING1	INHBB
COL1A1	SLIT2	CTF1					SERPINH1	INHBC
COL1A2	SLIT3	CTSA					SERPINI1	INHBE
COL20A1	SMOC1	CTSB					SERPINI2	INS
COL21A1	SMOC2	CTSC					SLPI	INS-IGF2
COL22A1	SNED1	CTSD					SPAM1	INSL3
COL23A1	SPARC	CTSE					ST14	INSL5
COL24A1	SPARCL1	CTSF					SULF1	INSL6
COL25A1	SPOCK1	CTSG					SULF2	ISM1
COL26A1	SPOCK2	CTSH					TGM1	ISM2
COL27A1	SPOCK3	CTSK					TGM2	KITLG
COL28A1	SPON1	CTSL					TGM3	LEFTY1
COL2A1	SPON2	CTSO					TGM4	LEFTY2
COL3A1	SPP1	CTSS					TGM5	LEP
COL4A1	SRGN	CTSV					TGM6	LIF
COL4A2	SRPX	CTSW					TGM7	LTA
COL4A3	SRPX2	CTSZ					TIMP1	LTB
COL4A4	SSPO	CX3CL1					TIMP2	MDK
COL4A5	SVEP1	CXCL1					TIMP3	MEGF10
COL4A6	TECTA	CXCL10					TIMP4	MEGF11
COL5A1	TECTB	CXCL11					TLL1	MEGF6
COL5A2	TGFBI	CXCL12					TLL2	MEGF8
COL5A3	THBS1	CXCL13					TMPRSS15	MEGF9
COL6A1	THBS2	CXCL14						MST1
COL6A2	THBS3	CXCL2						MST1L
COL6A3	THBS4	CXCL3						MSTN
COL6A5	THSD4	CXCL5						NGF
COL6A6	TINAG	CXCL6						NODAL
COL7A1	TINAGL1	CXCL8						NRG1
COL8A1	TNC	CXCL9						NRG2
COL8A2	TNFAIP6	DHH						NRG3
COL9A1	TNN	EBI3						NRG4
COL9A2	TNR	EDA						NRTN
COL9A3	TNXB	EGF						NTF3
COLEC10	TSKU	EGFL6						NTF4
COLEC11	TSPEAR	EGFL7						OSM
COLEC12	USH2A	EGFL8						PDGFA
COLQ	VCAN	EGLN1						PDGFB
COMP	VIT	EGLN2						PDGFC
CPAMD8	VTN	EGLN3						PDGFD
CPN2	VWA1	ELANE						PF4
CRELD1	VWA2	ELFN1						PF4V1
CRELD2	VWA3A	ELFN2						PGF
CRHBP	VWA3B	EMCN						PIK3IP1
CRIM1	VWA5A	EPGN						PPBP
CRISPLD1	VWA5B1	EPO						PRL
CRISPLD2	VWA5B2	EREG						PSPN
CRLF1	VWA7	F10						PTN
CRLF3	VWA9	F12						RPTN
CRNN	VWCE	F13A1						S100A1
CSF1	VWDE	F13B						S100A10
CSF2	VWF	F2						S100A11
CSF3	WISP1	F7						S100A12
CSH1	WISP2	F9						S100A13
CSH2	WISP3	FAM20A						S100A14
CSHL1	ZP1	FAM20B						S100A16
CSPG4	ZP2	FAM20C						S100A2
CSPG5	ZP3	FASLG						S100A3
CST1	ZP4	FCN1						S100A4
CST11	ZPLD1	FCN2						S100A5
CST2		FCN3						S100A6
CST3		FGF1						S100A7
CST4		FGF10						S100A7A
CST5		FGF11						S100A7L2
CST6		FGF12						S100A8
CST7		FGF13						S100A9
CST8		FGF14						S100B
CST9		FGF16						S100G
CST9L		FGF17						S100P
CSTA		FGF18						S100Z
CSTB		FGF19						SCUBE1
CSTL1		FGF2						SCUBE2
CTF1		FGF20						SCUBE3
CTGF		FGF21						SFRP1
CTHRC1		FGF22						SFRP2
CTSA		FGF23						SFRP4
CTSB		FGF3						SFRP5
CTSC		FGF4						SHH
CTSD		FGF5						TCHH
CTSE		FGF6						TCHHL1
CTSF		FGF7						TDGF1
CTSG		FGF8						TGFA
CTSH		FGF9						TGFB1
CTSK		FGFBP1						TGFB2
CTSL		FGFBP2						TGFB3
CTSO		FGFBP3						THPO
CTSS		FIGF						TNF
CTSV		FLG						TNFSF10
CTSW		FLG2						TNFSF11
CTSZ		FLT3LG						TNFSF12
CX3CL1		FREM1						TNFSF13
CXCL1		FREM2						TNFSF13B
CXCL10		FREM3						TNFSF14
CXCL11		FRZB						TNFSF15
CXCL12		FST						TNFSF18
CXCL13		FSTL1						TNFSF4
CXCL14		FSTL3						TNFSF8
CXCL2		GDF1						TNFSF9
CXCL3		GDF10						TPO
CXCL5		GDF11						VEGFA
CXCL6		GDF15						VEGFB
CXCL8		GDF2						VEGFC
CXCL9		GDF3						VWC2
CYR61		GDF5						VWC2L
DCN		GDF6						WFIKKN1
DDX26B		GDF7						WFIKKN2
DHH		GDF9						WIF1
DMBT1		GDNF						WNT1
DMP1		GH1						WNT10A
DPT		GH2						WNT10B
DSPP		GPC1						WNT11
EBI3		GPC2						WNT16
ECM1		GPC3						WNT2
ECM2		GPC4						WNT2B
EDA		GPC5						WNT3
EDIL3		GPC6						WNT3A
EFEMP1		GREM1						WNT4
EFEMP2		GRIFIN						WNT5A
EGF		HABP2						WNT5B
EGFL6		HBEGF						WNT6
EGFL7		HCFC1						WNT7A
EGFL8		HCFC2						WNT7B
EGFLAM		HGF						WNT8A
EGLN1		HGFAC						WNT8B
EGLN2		HHIP						WNT9A
EGLN3		HMSD						WNT9B
ELANE		HPSE						XCL1
ELFN1		HPSE2						XCL2
ELFN2		HPX						ZFP91
ELN		HRG
ELSPBP1		HRNR
EMCN		HTRA1
EMID1		HTRA3
EMILIN1		HTRA4
EMILIN2		HYAL1
EMILIN3		HYAL2
EPGN		HYAL3
EPO		HYAL4
EPYC		IFNA1
EREG		IFNA10
ESM1		IFNA13
EYS		IFNA14
F10		IFNA16
F12		IFNA17
F13A1		IFNA2
F13B		IFNA21
F2		IFNA4
F7		IFNA5
F9		IFNA6
FAM20A		IFNA7
FAM20B		IFNA8
FAM20C		IFNB1
FASLG		IFNE
FBLN1		IFNG
FBLN2		IFNK
FBLN5		IFNW1
FBLN7		IGF1
FBN1		IGF2
FBN2		IHH
FBN3		IL10
FCN1		IL11
FCN2		IL12A
FCN3		IL12B
FGA		IL13
FGB		IL15
FGF1		IL16
FGF10		IL17A
FGF11		IL17B
FGF12		IL17C
FGF13		IL17D
FGF14		IL17F
FGF16		IL18
FGF17		IL19
FGF18		IL1A
FGF19		IL1B
FGF2		IL1F10
FGF20		IL1RN
FGF21		IL2
FGF22		IL20
FGF23		IL22
FGF3		IL23A
FGF4		IL24
FGF5		IL25
FGF6		IL26
FGF7		IL3
FGF8		IL34
FGF9		IL36A
FGFBP1		IL36B
FGFBP2		IL36G
FGFBP3		IL36RN
FGG		IL37
FGL1		IL4
FGL2		IL5
FIGF		IL6
FLG		IL7
FLG2		IL9
FLT3LG		INHA
FMOD		INHBA
FN1		INHBB
FNDC1		INHBC
FNDC7		INHBE
FNDC8		INS
FRAS1		INS-IGF2
FREM1		INSL3
FREM2		INSL5
FREM3		INSL6
FRZB		ISM1
FST		ISM2
FSTL1		ITIH1
FSTL3		ITIH2
GAS6		ITIH3
GDF1		ITIH4
GDF10		ITIH5
GDF11		ITIH6
GDF15		ITLN1
GDF2		ITLN2
GDF3		KAZALD1
GDF5		KITLG
GDF6		KNG1
GDF7		KY
GDF9		LEFTY1
GDNF		LEFTY2
GH1		LEP
GH2		LGALS1
GLDN		LGALS12
GPC1		LGALS13
GPC2		LGALS14
GPC3		LGALS16
GPC4		LGALS2
GPC5		LGALS3
GPC6		LGALS4
GREM1		LGALS7
GRIFIN		LGALS8
HABP2		LGALS9
HAPLN1		LGALS9B
HAPLN2		LGALS9C
HAPLN3		LGALSL
HAPLN4		LIF
HBEGF		LMAN1
HCFC1		LMAN1L
HCFC2		LOX
HGF		LOXL1
HGFAC		LOXL2
HHIP		LOXL3
HMCN1		LOXL4
HMCN2		LPA
HMSD		LTA
HPSE		LTB
HPSE2		MASP1
HPX		MASP2
HRG		MBL2
HRNR		MDK
HSPG2		MEGF10
HTRA1		MEGF11
HTRA3		MEGF6
HTRA4		MEGF8
HYAL1		MEGF9
HYAL2		MEP1A
HYAL3		MEP1B
HYAL4		MMP1
IBSP		MMP10
IFNA1		MMP11
IFNA10		MMP12
IFNA13		MMP13
IFNA14		MMP14
IFNA16		MMP15
IFNA17		MMP16
IFNA2		MMP17
IFNA21		MMP19
IFNA4		MMP2
IFNA5		MMP20
IFNA6		MMP21
IFNA7		MMP23B
IFNA8		MMP24
IFNB1		MMP25
IFNE		MMP26
IFNG		MMP27
IFNK		MMP28
IFNW1		MMP3
IGF1		MMP7
IGF2		MMP8
IGFALS		MMP9
IGFBP1		MST1
IGFBP2		MST1L
IGFBP3		MSTN
IGFBP4		MUC1
IGFBP5		MUC12
IGFBP6		MUC13
IGFBP7		MUC15
IGFBPL1		MUC16
IGSF10		MUC17
IHH		MUC19
IL10		MUC2
IL11		MUC20
IL12A		MUC21
IL12B		MUC22
IL13		MUC3A
IL15		MUC4
IL16		MUC5AC
IL17A		MUC5B
IL17B		MUC6
IL17C		MUC7
IL17D		MUC8
IL17F		MUCL1
IL18		NGF
IL19		NGLY1
IL1A		NODAL
IL1B		NRG1
IL1F10		NRG2
IL1RN		NRG3
IL2		NRG4
IL20		NRTN
IL22		NTF3
IL23A		NTF4
IL24		OGFOD1
IL25		OGFOD2
IL26		OSM
IL3		OVGP1
IL34		P3H1
IL36A		P3H2
IL36B		P3H3
IL36G		P4HA1
IL36RN		P4HA2
IL37		P4HA3
IL4		P4HTM
IL5		PAMR1
IL6		PAPPA
IL7		PAPPA2
IL9		PARM1
IMPG1		PCSK5
IMPG2		PCSK6
INHA		PDGFA
INHBA		PDGFB
INHBB		PDGFC
INHBC		PDGFD
INHBE		PF4
INS		PF4V1
INS-IGF2		PGF
INSL3		PI3
INSL5		PIK3IP1
INSL6		PLAT
ISM1		PLAU
ISM2		PLG
ITIH1		PLOD1
ITIH2		PLOD2
ITIH3		PLOD3
ITIH4		PLXDC1
ITIH5		PLXDC2
ITIH6		PLXNA1
ITLN1		PLXNA2
ITLN2		PLXNA3
KAL1		PLXNA4
KAZALD1		PLXNB1
KCP		PLXNB2
KERA		PLXNB3
KITLG		PLXNC1
KNG1		PLXND1
KY		PPBP
LAMA1		PRL
LAMA2		PROL1
LAMA3		PRSS1
LAMA4		PRSS12
LAMA5		PRSS2
LAMB1		PRSS3
LAMB2		PSPN
LAMB3		PTN
LAMB4		PZP
LAMC1		REG1A
LAMC2		REG1B
LAMC3		REG3A
LEFTY1		REG3G
LEFTY2		REG4
LEP		RPTN
LGALS1		S100A1
LGALS12		S100A10
LGALS13		S100A11
LGALS14		S100A12
LGALS16		S100A13
LGALS2		S100A14
LGALS3		S100A16
LGALS4		S100A2
LGALS7		S100A3
LGALS8		S100A4
LGALS9		S100A5
LGALS9B		S100A6
LGALS9C		S100A7
LGALSL		S100A7A
LGI1		S100A7L2
LGI2		S100A8
LGI3		S100A9
LGI4		S100B
LIF		S100G
LMAN1		S100P
LMAN1L		S100Z
LOX		SCUBE1
LOXL1		SCUBE2
LOXL2		SCUBE3
LOXL3		SDC1
LOXL4		SDC2
LPA		SDC3
LRG1		SDC4
LTA		SEMA3A
LTB		SEMA3B
LTBP1		SEMA3C
LTBP2		SEMA3D
LTBP3		SEMA3E
LTBP4		SEMA3F
LUM		SEMA3G
MASP1		SEMA4A
MASP2		SEMA4B
MATN1		SEMA4C
MATN2		SEMA4D
MATN3		SEMA4F
MATN4		SEMA4G
MBL2		SEMA5A
MDK		SEMA5B
MEGF10		SEMA6A
MEGF11		SEMA6B
MEGF6		SEMA6C
MEGF8		SEMA6D
MEGF9		SEMA7A
MEP1A		SERPINA1
MEP1B		SERPINA10
MEPE		SERPINA11
MFAP1		SERPINA12
MFAP2		SERPINA2
MFAP3		SERPINA3
MFAP4		SERPINA4
MFAP5		SERPINA5
MFGE8		SERPINA6
MGP		SERPINA7
MMP1		SERPINA9
MMP10		SERPINB1
MMP11		SERPINB10
MMP12		SERPINB11
MMP13		SERPINB12
MMP14		SERPINB13
MMP15		SERPINB2
MMP16		SERPINB3
MMP17		SERPINB4
MMP19		SERPINB5
MMP2		SERPINB6
MMP20		SERPINB7
MMP21		SERPINB8
MMP23B		SERPINB9
MMP24		SERPINC1
MMP25		SERPIND1
MMP26		SERPINE1
MMP27		SERPINE2
MMP28		SERPINE3
MMP3		SERPINF1
MMP7		SERPINF2
MMP8		SERPING1
MMP9		SERPINH1
MMRN1		SERPINI1
MMRN2		SERPINI2
MST1		SFRP1
MST1L		SFRP2
MSTN		SFRP4
MUC1		SFRP5
MUC12		SFTA2
MUC13		SFTA3
MUC15		SFTPA1
MUC16		SFTPA2
MUC17		SFTPB
MUC19		SFTPC
MUC2		SFTPD
MUC20		SHH
MUC21		SLPI
MUC22		SPAM1
MUC3A		ST14
MUC4		SULF1
MUC5AC		SULF2
MUC5B		TCHH
MUC6		TCHHL1
MUC7		TDGF1
MUC8		TGFA
MUCL1		TGFB1
MXRA5		TGFB2
NCAN		TGFB3
NDNF		TGM1
NELL1		TGM2
NELL2		TGM3
NGF		TGM4
NGLY1		TGM5
NID1		TGM6
NID2		TGM7
NODAL		THPO
NOV		TIMP1
NPNT		TIMP2
NRG1		TIMP3
NRG2		TIMP4
NRG3		TLL1
NRG4		TLL2
NRTN		TMPRSS15
NTF3		TNF
NTF4		TNFSF10
NTN1		TNFSF11
NTN3		TNFSF12
NTN4		TNFSF13
NTN5		TNFSF13B
NTNG1		TNFSF14
NTNG2		TNFSF15
NYX		TNFSF18
OGFOD1		TNFSF4
OGFOD2		TNFSF8
OGN		TNFSF9
OIT3		TPO
OMD		VEGFA
OPTC		VEGFB
OSM		VEGFC
OTOG		VWC2
OTOL1		VWC2L
OVGP1		WFIKKN1
P3H1		WFIKKN2
P3H2		WIF1
P3H3		WNT1
P4HA1		WNT10A
P4HA2		WNT10B
P4HA3		WNT11
P4HTM		WNT16
PAMR1		WNT2
PAPLN		WNT2B
PAPPA		WNT3
PAPPA2		WNT3A
PARM1		WNT4
PCOLCE		WNT5A
PCOLCE2		WNT5B
PCSK5		WNT6
PCSK6		WNT7A
PDGFA		WNT7B
PDGFB		WNT8A
PDGFC		WNT8B
PDGFD		WNT9A
PF4		WNT9B
PF4V1		XCL1
PGF		XCL2
PI3		ZFP91
PIK3IP1
PLAT
PLAU
PLG
PLOD1
PLOD2
PLOD3
PLXDC1
PLXDC2
PLXNA1
PLXNA2
PLXNA3
PLXNA4
PLXNB1
PLXNB2
PLXNB3
PLXNC1
PLXND1
PODN
PODNL1
POMZP3
POSTN
PPBP
PRELP
PRG2
PRG3
PRG4
PRL
PROL1
PRSS1
PRSS12
PRSS2
PRSS3
PSPN
PTN
PXDN
PXDNL
PZP
REG1A
REG1B
REG3A
REG3G
REG4
RELN
RPTN
RSPO1
RSPO2
RSPO3
RSPO4
S100A1
S100A10
S100A11
S100A12
S100A13
S100A14
S100A16
S100A2
S100A3
S100A4
S100A5
S100A6
S100A7
S100A7A
S100A7L2
S100A8
S100A9
S100B
S100G
S100P
S100Z
SBSPON
SCUBE1
SCUBE2
SCUBE3
SDC1
SDC2
SDC3
SDC4
SEMA3A
SEMA3B
SEMA3C
SEMA3D
SEMA3E
SEMA3F
SEMA3G
SEMA4A
SEMA4B
SEMA4C
SEMA4D
SEMA4F
SEMA4G
SEMA5A
SEMA5B
SEMA6A
SEMA6B
SEMA6C
SEMA6D
SEMA7A
SERPINA1
SERPINA10
SERPINA11
SERPINA12
SERPINA2
SERPINA3
SERPINA4
SERPINA5
SERPINA6
SERPINA7
SERPINA9
SERPINB1
SERPINB10
SERPINB11
SERPINB12
SERPINB13
SERPINB2
SERPINB3
SERPINB4
SERPINB5
SERPINB6
SERPINB7
SERPINB8
SERPINB9
SERPINC1
SERPIND1
SERPINE1
SERPINE2
SERPINE3
SERPINF1
SERPINF2
SERPING1
SERPINH1
SERPINI1
SERPINI2
SFRP1
SFRP2
SFRP4
SFRP5
SFTA2
SFTA3
SFTPA1
SFTPA2
SFTPB
SFTPC
SFTPD
SHH
SLIT1
SLIT2
SLIT3
SLPI
SMOC1
SMOC2
SNED1
SPAM1
SPARC
SPARCL1
SPOCK1
SPOCK2
SPOCK3
SPON1
SPON2
SPP1
SRGN
SRPX
SRPX2
SSPO
ST14
SULF1
SULF2
SVEP1
TCHH
TCHHL1
TDGF1
TECTA
TECTB
TGFA
TGFB1
TGFB2
TGFB3
TGFBI
TGM1
TGM2
TGM3
TGM4
TGM5
TGM6
TGM7
THBS1
THBS2
THBS3
THBS4
THPO
THSD4
TIMP1
TIMP2
TIMP3
TIMP4
TINAG
TINAGL1
TLL1
TLL2
TMPRSS15
TNC
TNF
TNFAIP6
TNFSF10
TNFSF11
TNFSF12
TNFSF13
TNFSF13B
TNFSF14
TNFSF15
TNFSF18
TNFSF4
TNFSF8
TNFSF9
TNN
TNR
TNXB
TPO
TSKU
TSPEAR
USH2A
VCAN
VEGFA
VEGFB
VEGFC
VIT
VTN
VWA1
VWA2
VWA3A
VWA3B
VWA5A
VWA5B1
VWA5B2
VWA7
VWA9
VWC2
VWC2L
VWCE
VWDE
VWF
WFIKKN1
WFIKKN2
WIF1
WISP1
WISP2
WISP3
WNT1
WNT10A
WNT10B
WNT11
WNT16
WNT2
WNT2B
WNT3
WNT3A
WNT4
WNT5A
WNT5B
WNT6
WNT7A
WNT7B
WNT8A
WNT8B
WNT9A
WNT9B
XCL1
XCL2
ZFP91
ZP1
ZP2
ZP3
ZP4
ZPLD1

## Sheet: Table S9
Table S9. Antibodies used in the study.
Antibody	Host species	Clone #	Supplier	Cat#	Application/ Concentration
Type I collagen	rabbit polyclonal		Millipore	ABT123	IHC: 1:1500
Type I collagen a1 chain C-telo peptide	rabbit polyclonal		from Dr. Larry Fisher, NIDCR/NIH	LF68	WB: 1:10000
Fibronectin	mouse monoclonal	clone 10	BD	610078	IHC: 1:1500
F4/80	rabbit monoclonal	clone D2S9R	Cell Signaling Techonology	70076	IHC: 1:250
Ki67	rabbit polyclonal		Novocastra Laboratories Ltd	NCL-Ki67P	IHC: 1:2000
a-Smooth muscle actin	rabbit monoclonal	clone D4K9N	Cell Signaling Techonology	19245	IHC: 1:500
a-Smooth muscle actin	mouse monoclonal	clone 1A4	Sigma	A2547	WB: 1:10000
Type IV collagen	rabbit polyclonal		Millipore	AB756P	IHC: 1:500
Type IV collagen a1 chain	rabbit polyclonal		Abgent	AP7369a	WB: 1:1000
Type IV collagen a2 chain NC1 domain	rat monoclonal	clone H22	Chondrex	7071	IHC: 1:500
Type IV collagen a5 chain	rabbit polyclonal		ProteinTech	19797-1-AP	WB: 1:1000
Type IV collagen a5 chain NC1 domain	rat monoclonal	clone H53	Chondrex	7078	IHC: 1:3000
a-Tubulin	mouse monoclonal	clone B-5-1-2	Sigma	T5168	WB: 1:10000
PDGF Receptor a	rabbit monoclonal	clone D1E1E	Cell Signaling Techonology	3174	IHC: 1:250
CD31	rabbit monoclonal	clone D8V9E	Cell Signaling Techonology	77699	IHC: 1:250
DDR2	rabbit monoclonal	clone EPR5179(2)	Abcam	ab126773	WB: 1:1000
HNF4a	rabbit monoclonal	clone C11F12	Cell Signaling Techonology	3113	IHC: 1:200
PCNA	rabbit monoclonal	clone EPR3821	Abcam	ab92552	WB: 1:1000
Cyclin D1	rabbit monoclonal	clone 92G2	Cell Signaling Techonology	2978	WB: 1:1000
Akt pSer473	rabbit monoclonal	clone 193H12	Cell Signaling Techonology	4058	WB: 1:1000
Akt	rabbit monoclonal	clone 11E7	Cell Signaling Techonology	4685	WB: 1:1000
ERK1/2 pThr202/Tyr204	rabbit monoclonal	clone 197G2	Cell Signaling Techonology	4377	WB: 1:1000
ERK1/2	rabbit monoclonal	clone 137F5	Cell Signaling Techonology	4695	WB: 1:1000

## Sheet: Table S10
Table S10. Primers used for qRT-PCR.
mS100a8-F	CGTGACAATGCCGTCTGAAC
mS100a8-R	TGCTACTCCTTGTGGCTGTC
mS100a9-F	GCCAACAAAGCACCTTCTCAG
mS100a9-R	GTTTGTGTCCAGGTCCTCCAT
mFga-F	CACAAGCACCACACATCGTT
mFga-R	GACTGCCGCTAAAACTGTGG
mFgb-F	ACGAGGCCAGCAAATACCAA
mFgb-R	TAGTTACCCAGCCGTCGTTG
mFgg-F	GAACCAGCACTGCGGACTAT
mFgg-R	ATGCCGTTGTGGGATGTGAA
mCol1a1-F	GGAAGAGCGGAGAGTACTGG
mCol1a1-R	GGCTGAGTAGGGAACACACA
mCol5a1-F	TTCAGTGAATTCAAGCGTGGG
mCol5a1-R	TGGTAGCCTTTCTTGGTAGCAC
mLama5-F	GGACACCACAGAGTCCACAC
mLama5-R	TGGCCAATGACTGGTTCTCC
mLamb2-F	GGGATCGTGTGGTACAGGAC
mLamb2-R	CGGTGGTCTTCCCGATTTCA
mPostn-F	GAAAGGGATTCGAACCCGGA
mPostn-R	ACGACGTGGATGACACCATT
mCol4a1-F	TGATAAAGGTTCCCGAGGAG
mCol4a1-R	ATCCTGGTGTCCCACTAAGG
mCol4a2-F	CCCGGATCTGTACAAGGGTG
mCol4a2-R	ATGCCTTCCTCGCCTTTTGA
mCol4a3-F	TGCGAGGCTTCATCTTCA
mCol4a3-R	CGGAGGGATAGCAGTAGTTT
mCol4a4-F	ATCCTGCCACTGGACTGAA
mCol4a4-R	GGACCAAGAAATCCGAACA
mCol4a5-F	AGGAGATCAAGGACCACCAG
mCol4a5-R	CTCCAATGGGTCCTTTCATT
mCol4a6-F	CAGGGTACCCCAGGTTTGGC
mCol4a6-R	AGACCCACCATCTCCCTGAATG
mActin-F	CAGCCTTCCTTCTTGGGTAT
mActin-R	GGTCTTTACGGATGTCAACG
